# Supplementary material for: Peptide nano-blanket impedes fibroblasts activation and subsequent formation of pre-metastatic niche
Source: Nat Commun. 2022 May 25;13:2906. doi: 10.1038/s41467-022-30634-8 (PMC9132894; doi:10.1038/s41467-022-30634-8)
Supplement: Supplementary file 4 — Source Data [file 41467_2022_30634_MOESM4_ESM.xlsx]

## Sheet: Fig2b
X Number	Record 46: FR17 0.5mM + MMP2 1ug/ml 24h	Record 47: sFD17 0.5mM + MMP2 1ug/ml 24h
0.4	0	0
0.463	0	0
0.536	0	0
0.621	0	0
0.719	0	0
0.833	0	0
0.965	0	0
1.12	0	0
1.29	0	0
1.5	0	0
1.74	0	0
2.01	0	0
2.33	0	0
2.7	0	0
3.12	0	0
3.62	0	0
4.19	0	0
4.85	0	0
5.61	0	0
6.5	0	0
7.53	0	0
8.72	0	0
10.1	0	0
11.7	0	0
13.5	0	0
15.7	0	0
18.2	0	0
21	0	0
24.4	0	0
28.2	0	0
32.7	0	0
37.8	0	0
43.8	0	0
50.7	0	0
58.8	0	0
68.1	0	0
78.8	0	0
91.3	0	0
106	0	0
122	0	0
142	0	0
164	0	0
190	0	0
220	0	0
255	0	0
295	0	0
342	0	6.02
396	0	22.3
459	0	33.8
531	0	26.1
615	12.3	10.2
712	37.3	1.54
825	37.7	0
955	12.7	0
1110	0	0
1280	0	0
1480	0	0
1720	0	0
1990	0	0
2300	0	0
2670	0	0
3090	0	0
3580	0	0
4150	0	0
4800	0	0
5560	0	0
6440	0	0
7460	0	0
8630	0	0

## Sheet: Fig3
Fig3c
	Ctrl	MCM	TP5	sFD17	FR17
%proliferation of MLF	100.84	120.15	114.53	97.66	99.34
	99.53	115.84	119.59	102.16	96.72
	98.03	116.4	112.28	97.84	95.03
	101.59	116.96	120.34	102.34	100.09
Fig3d
	MCM free	MCM	TP5	sFD17	FR17
MMP9 (pg/ml)	6239.55	8041.32	6761.49	6389.69	6375.39
	6053.65	9835.93	6647.09	5810.55	6589.89
	5252.86	7826.82	8012.72	5331.51	6096.55
	5052.67	6411.14	6854.44	6482.64	6089.4
	MCM free	MCM	TP5	sFD17	FR17
VEGF (pg/ml)	114.432	123.351	127.405	103.892	104.432
	103.351	128.486	128.486	112.541	110.649
	107.135	137.946	134.162	112.541	113.892
			128.486	114.703	104.703
	MCM free	MCM	TP5	sFD17	FR17
Fibronectin (ng/ml)	187.408	343.979	520.39	147.867	189.545
	198.442	380.663	542.94	174.418	174.418
	244.657	415.172	485.57	151.731	145.17
	133.783	415.172	464.69	207.736	145.555
Fig3e
Relative mRNA expression of Acta2
Ctrl			MCM			TP5			sFD17			FR17
1.07	1.02	0.92	1.93	1.84	1.63	1.9	1.83	1.33	0.91	0.97	0.74	0.99	0.91	0.93
Relative mRNA expression of Vegfa
Ctrl			MCM			TP5			sFD17			FR17
1.05	0.94	1.01	2.61	2.46	2.53	2.57	2.39	2.28	1.05	0.96	0.99	1	0.86	0.93
Relative mRNA expression of MMP9
Ctrl			MCM			TP5			sFD17			FR17
1.02	0.99	0.99	2.17	2.1	2.11	2.45	2.35	2.39	0.91	0.89	0.88	0.81	0.8	0.79
Relative mRNA expression of Fn1
Ctrl			MCM			TP5			sFD17			FR17
0.98	1.06	0.97	2.35	2.31	2.31	2.17	2.25	2.02	1.14	1.34	1.13	1.11	1.02	0.96
Fig3g
	Ctrl	MCM	TP5	SFD17	FR17
%Migration of MLF	29.46	74.66	78.85	42.6	50.01
	35.51	78.63	67.75	43.89	32.91
	25.29	75	83.73	49.36	47.19
	19.04	74.46	76.1	45.87	43.9
Fig3i
%contraction of collagen
Ctrl			MCM			TP5			sFD17			FR17
55.41	71.05	67.4	17.98	18.42	18.71	17.98	19.3	18.13	58.19	53.22	65.64	59.94	63.89	70.47
Fig3j
FN
	1	2	3	4
	Ctrl	TP5	S-FD17	FR17
FN / GAPDH *10	5.13253	5.01767	3.21236	1.20095
	5.06124	5.08693	3.42643	1.07006
	5.44958	5.13434	3.01403	1.40078
Mean	5.21445	5.07965	3.21761	1.22393
Relative expression	0.98429	0.962262	0.616049	0.230311
	0.970619	0.975546	0.657104	0.20521
	1.04509	0.984637	0.578015	0.268634
Relative expression Mean	1	0.974148	0.617056	0.234718
Fig3k
	Ctrl	TP5	sFD17	FR17	Healthy
%Area of aSMA+	1.3	0.586	0.16	0.026	0.044
	0.413	1.003	0.21	0.007	0.039
	0.994	2.357	0.076	0.016	0.07
	1.597	1.536	0.163	0.043	0.053
	2.917	1.688	0.089	0.04	0.049
	1.105	1.711	0.026	0.028	0.099

## Sheet: Fig4
Fig4b
	MCM free	MCM	TP5	sFD17	FR17
Total branching length	9176	30778	38923	11046	5880
	6815	39662	57340	6971	6727
	6968	38612	57246	9099	9185
	3583	37418	34478	7311	7224
	8898	59549	20931	17591	14026
	8887	65413	22837	12937	9713
	9245	63136	68680	11281	7320
	8421	35169	50540	7602	5356
	6452	28425	39410	5522	7898
	3476	52507	42780	2924	9706
	2587	46704	62078	11584	13455
	6623	44813	62223	9335	7964
	6316	36122	39652	12411	2630
	7230	31299	49044	14176	12622
	5285	28767	56240	11313	6811
Fig4c
	MCM free	MCM	TP5	sFD17	FR17
Relative Permibility	0.975496	1.40959	1.30783	0.911677	0.884376
	1.03246	1.72361	1.49882	0.97136	1.14627
	0.992042	1.26765	1.46277	1.03719	1.07347
Fig4e
VEGFa
	1	2	3	4	5	6	7	8	9
						FR17	S-FD17	TP5	Ctrl
					VEGFA / GAPDH *10	5.29542	5.8338	8.36623	9.32964
						5.17377	5.91982	8.64143	9.31793
						5.09112	6.24363	8.99603	9.31153
					Mean	5.18677	5.99908	8.66789	9.3197
					Relative expression	0.568196	0.625964	0.897693	1.00107
						0.555143	0.635195	0.927222	0.99981
						0.546275	0.669939	0.96527	0.999124
					Relative expression Mean	0.556538	0.643699	0.930062	1
ANG2
	1	2	3	4
	Ctrl	TP5	S-FD17	FR17
ANG2 / GAPDH *10	4.76251	3.79924	2.72727	1.31335
	4.97199	3.95887	2.9163	1.41612
	5.20906	3.73536	2.96746	1.56196
Mean	4.98119	3.83115	2.87034	1.43048
Relative expression	0.956099	0.762717	0.547514	0.263663
	0.998154	0.794764	0.585462	0.284294
	1.04575	0.749893	0.595734	0.313572
Relative expression Mean	1	0.769125	0.576237	0.287176
MMP9
	1	2	3	4	5	6	7	8	9
						FR17	S-FD17	TP5	Ctrl
					MMP9 / GAPDH *10	1.92159	2.7942	5.01645	5.11911
						2.12444	2.94344	4.92762	5.38895
						2.31207	3.21246	5.34317	5.1463
					Mean	2.11937	2.98337	5.09574	5.21812
					Relative expression	0.368253	0.53548	0.961351	0.981026
						0.407127	0.56408	0.944328	1.03274
						0.443085	0.615636	1.02396	0.986236
					Relative expression Mean	0.406155	0.571732	0.976547	1
MMP2
	1	2	3	4
	Ctrl	TP5	S-FD17	FR17
MMP2 / GAPDH *10	3.15946	2.57518	2.09486	1.02688
	3.35631	2.71208	1.9813	1.15468
	3.5061	2.88503	2.18221	0.877797
Mean	3.34±0.17	2.72±0.16	2.09±0.1	1.02±0.14
Relative expression	0.945769	0.770868	0.627087	0.307393
	1.0047	0.811849	0.593093	0.345649
	1.04953	0.863621	0.653235	0.262764
Relative expression Mean	1.04953	0.863621	0.653235	0.262764
	1	0.815446	0.624472	0.305269
Fig4f
	Healthy	Ctrl	TP5	sFD17	FR17
Relative permeability of vasculature in vivo	0.934111	2.32907	2.41604	0.725151	1.00301
	0.730798	2.75038	5.42733	0.223645	0.121988
	0.893449	4.29217	5.27824	0.292545	0.284639
	0.856175	2.80572	3.35806	0.134413	0.132154
	1.44578	2.6442	3.23607	0.878765	0.942018
	1.13968	7.4006	2.87123	0.321913	1.00301

## Sheet: Fig5
Fig5b
	Ctrl	TP5	sFD17	FR17
%CD11b+Ly6g+ MDSC of Parent	7.15	7.36	3.81	3.31
	9.01	8.58	5.39	6.08
	8.82	7.73	4.96	2.56
		8.61	4.33	4.23
Fig5c
TGF-β1
	1	2	3	4	5	6	7	8	9
						FR17	S-FD17	TP5	Ctrl
					TGF-β1/GAPDH *10	1.9621	2.27912	4.16621	6.61238
						2.12603	2.41551	3.93496	6.53061
						2.22882	2.54635	4.20576	6.15876
					Mean	2.10565	2.41366	4.10231	6.43392
					Relative expression	0.304961	0.354235	0.647538	1.02774
						0.330441	0.375434	0.611596	1.01503
						0.346417	0.395769	0.653685	0.957234
					Relative expression Mean	0.327273	0.375146	0.637607	1
Fig5d
IL-6 expression in lung (pg/mg protein)
Ctrl			TP5			FR17			sFD17
30.1746	32.8362	32.4733	13.6346	14.7495	20.8123	9.24214	13.78	9.63759	24.2489	17.3115	21.8282

## Sheet: Fig6
Fig6b
	Ctrl	TP5	sFD17	FR17
Number of metastasis on the lung	169	>300	84	77
	164	249	78	58
	81	141	29	31
	>300	209	109	24
	142	154	33	19
	116	161	29	18
	>300	215	31	21
Fig6g
Survival
Elapsed time as number of days was recorded for each mice for survival.Death was recorded as "1".
Time (day)	anti-PD1	FR17	Ctrl
30	1
37	1
30	1
33	1
36	1
30	1
28	1
25	1
36	1
36	1
34		1
33		1
33		1
36		1
37		1
38		1
37		1
40		1
33		1
38		1
27			1
28			1
31			1
32			1
30			1
27			1
27			1
27			1
30			1
30			1
Median survival	31.5	36.5	29
Fig6h
lung-metastasis-free survival
Elapsed time as number of days was recorded for each mice for lung-metastasis-free survival. The observation of the chemiluminescence of lung metastasis was recorded as "1".
Time (day)	anti-PD1	FR17	Ctrl
19	1
23	1
19	1
19	1
19	1
27	1
19	1
19	1
19	1
19	1
19		1
19		1
23		1
23		1
19		1
27		1
23		1
33		1
27		1
27		1
19			1
19			1
19			1
19			1
19			1
19			1
19			1
19			1
19			1
19			1
Median survival	19	23	19
Fig6i
ROI counts of lung metastasis
day	Ctrl					FR17					anti-PD1
19	8740	8260	8300	4490	8620	3910	3440	2980	3100	3350	4810	2350	5010	5700	4780
23	49200	52100	51700	13500	38200	2810	10100	2190	4160	4030	7970	4600	29700	10300	6650
27	107000	89800	90700	31200	192000	21400	30000	5650	9410	5910	16900	7490	54000	14800	20700
30						15000	75100	3620	13000	7380	51200	6040	99600	16700	69300
33						56300	293000	9410	30700	175000	313000	18900	426000	49200	2270000

## Sheet: Supplementary Fig4
Supplementary Fig4a
Number(%)	FG8 in water	FG8 in pH 6.8 PBS	FG8 in pH 7.4 PBS
0.4	0	0	0
0.463	0	0	0
0.536	0	0	0
0.621	0	0	0
0.719	0	0	0
0.833	0	0	0
0.965	0	0	0
1.12	0	0	0
1.29	0	0	0
1.5	0	0	0
1.74	0	0	0
2.01	0	0	0
2.33	0	0	0
2.7	0	0	0
3.12	0	0	0
3.62	0	0	0
4.19	0	0	0
4.85	0	0	0
5.61	0	0	0
6.5	0	0	0
7.53	0	0	0
8.72	0	0	0
10.1	0	0	0
11.7	0	0	0
13.5	0	0	0
15.7	0	0	0
18.2	0	0	0
21	0	0	0
24.4	0	0	0
28.2	0	0	0
32.7	0	0	0
37.8	0	0	0
43.8	0	0	0
50.7	0	0	0
58.8	0	0	0
68.1	0	0	0
78.8	0	0	0
91.3	7.52	0	0
106	23.6	0	5.39
122	30.2	0	20.1
142	22	8.73	30.8
164	11.2	26.4	25.5
190	4.23	31.6	13.1
220	1.13	20.9	4.34
255	0.162	9.08	0.722
295	0	2.49	0
342	0	0.316	0
396	0	0	0
459	0	0	0
531	0	0	0
615	0	0.0319	0
712	0	0.142	0
825	0	0.214	0
955	0	0.14	0
1110	0	0.0464	0
1280	0	0.0132	0
1480	0	0.00215	0
1720	0	1.42e-05	0
1990	0	0	0
2300	0	0	0
2670	0	0	0
3090	1.36e-06	0	0
3580	1.09e-05	0	0
4150	3.45e-05	0	0
4800	6.42e-05	0	0
5560	6.2e-05	0	0
6440	2.26e-05	0	0
7460	0	0	0
8630	0	0	0
Supplementary Fig4b
Wavelength (nm)	FG8 in water	FG8 in PBS pH 6.8	FG8 in PBS pH 7.4	FG8 in methanol
410	201.934	997.775	997.775	228.604
411.07	108.337	997.775	953.781	117.168
412	54.7443	542.185	482.45	55.3346
413.07	20.2803	176.261	153.713	16.5667
414	9.19879	59.267	50.9253	3.77586
415.07	7.16996	27.9664	23.8835	0.477843
416	7.63923	24.2771	21.7045	-0.500261
417.07	8.47885	24.7687	21.4292	-0.443411
418	8.91145	24.5466	22.0884	-0.448385
419.07	9.89647	26.4704	22.7747	-0.564701
420	11.3013	27.3504	24.9612	-0.513326
421.06	12.0054	29.2694	25.8774	-0.546487
421.96	12.6404	29.9554	26.6767	-0.269186
423.03	13.7467	31.7962	28.7578	-0.577808
423.93	15.1855	33.3754	29.6321	-0.286416
425	16.601	35.1411	31.7245	-0.546963
426.06	17.5251	36.9042	33.1018	-0.535627
426.96	18.9361	36.5683	33.6052	-0.448581
428.03	19.9163	39.1339	34.8123	-0.710422
428.93	22.215	40.6403	36.9231	-0.620678
430	23.4648	40.958	38.3633	-0.47362
431.07	24.8335	41.505	39.5657	-0.992266
432	25.5836	42.7486	40.3907	-1.0807
433.07	27.4371	44.5118	41.2487	-1.1323
434	27.7242	45.2332	41.4671	-1.10058
435.07	30.6448	47.2963	43.821	-1.27975
436	32.9976	48.5346	44.7844	-1.35065
437.07	35.0371	52.0075	46.3036	-1.44734
438	35.8438	52.7994	49.1239	-1.54013
439.07	39.1081	55.0016	49.4413	-1.65861
440	40.1635	58.2656	52.47	-1.43675
441.06	42.8003	60.2617	55.9748	-1.58827
441.96	43.7326	62.8456	56.9276	-1.38042
443.03	44.8492	65.1694	58.1002	-1.53091
443.93	46.6197	68.1365	60.8135	-1.43748
445	50.4305	71.2268	62.6341	-1.45755
446.06	51.6615	73.3488	65.0925	-1.58929
446.96	53.6414	76.3964	67.3463	-1.79162
448.03	56.5886	78.4493	68.8589	-1.79284
448.93	58.3918	80.3803	70.7035	-1.34604
450	59.4569	84.6024	72.4326	-1.51286
451.06	61.9506	87.6509	74.6411	-1.55551
451.96	63.679	90.637	76.3664	-1.74262
453.03	66.4989	94.1442	79.018	-1.64147
453.93	67.809	96.0048	79.7058	-1.68638
455	69.8429	97.31	81.4356	-1.65489
456.06	71.696	102.404	84.4709	-1.79629
456.96	74.0344	104.621	85.908	-1.55437
458.03	77.7371	106.307	88.0751	-1.36289
458.93	79.7418	111.036	89.5019	-1.72859
460	81.4953	112.989	92.4464	-1.80434
461.06	82.6774	116.105	92.9415	-1.66468
461.96	84.5812	117.038	95.0258	-1.68693
463.03	85.6758	121.198	96.0191	-1.98098
463.93	86.6483	124.803	97.4811	-1.70251
465	89.5234	126.048	99.7521	-1.66279
466.06	91.4299	128.721	101.353	-1.68613
466.96	91.7048	130.733	102.487	-1.69105
468.03	93.153	131.787	103.092	-1.68818
468.93	93.9562	135.784	105.46	-1.76054
470	96.3759	135.849	107.284	-1.95436
471.06	98.1532	139.182	106.444	-1.74417
471.96	97.7556	138.706	108.038	-1.8264
473.03	98.0102	142.075	108.393	-1.9115
473.93	100.058	143.859	108.971	-1.86182
475	99.8219	143.758	108.522	-1.84091
476.06	101.182	145.625	110.917	-1.84506
476.96	101.041	145.124	110.654	-1.67805
478.03	102.037	146.618	113.141	-1.84125
478.93	104.072	145.196	110.783	-1.91702
480	102.877	146.319	112.208	-1.88703
481.06	104.138	147.352	111.798	-1.80836
481.96	101.555	147.171	113.571	-1.87138
483.03	103.463	146.75	112.571	-1.67486
483.93	102.492	149.742	112.958	-1.93882
485	102.634	146.79	111.745	-1.69283
486.06	101.86	147.258	111.698	-1.94347
486.96	101.877	147.489	111.094	-1.87483
488.03	103.206	146.272	109.431	-1.87627
488.93	101.589	145.459	108.595	-1.92086
490	100.276	143.726	110.333	-1.9845
491.04	99.4338	142.485	107.801	-2.00339
491.94	99.2403	144.627	106.83	-1.98495
492.98	99.5105	142.069	105.595	-1.81037
494.02	98.7993	140.731	106.486	-1.93958
495.07	96.9721	139.31	103.735	-1.85537
495.97	95.9526	138.576	103.905	-1.96332
497.01	95.4014	135.664	102.898	-1.98622
498.05	94.9456	136.219	101.989	-1.9823
498.95	93.3354	133.786	99.409	-2.09394
500	92.5669	133.413	98.1529	-1.76444
501.06	91.2639	131.976	96.5739	-1.77445
501.96	90.4223	129.056	96.4481	-1.94142
503.03	89.904	127.135	94.1748	-2.00763
503.93	89.3897	127.197	94.1637	-2.00609
505	88.3317	121.847	93.8264	-1.87549
506.06	86.3966	121.59	91.0207	-1.79508
506.96	85.1756	121.162	89.6668	-2.0195
508.03	84.4879	119.394	89.178	-1.85764
508.93	84.2174	117.127	88.2711	-1.97309
510	81.0083	115.712	86.0649	-1.9943
511.04	80.6438	114.18	85.4246	-1.90565
511.94	78.9949	111.738	84.209	-2.08976
512.98	76.7944	109.623	82.0119	-1.74349
514.02	76.3611	106.944	80.8611	-2.04268
515.07	75.9648	104.18	79.3457	-2.06245
515.97	74.1841	103.547	76.7981	-1.93413
517.01	72.1694	101.755	76.8064	-2.09041
518.05	71.3157	100.142	74.9313	-2.08933
518.95	70.1583	99.1482	73.9587	-1.91762
520	69.2984	98.1383	72.763	-2.04208
521.04	67.9014	95.2122	71.1835	-2.15717
521.94	67.7961	93.5445	70.6045	-2.04355
522.98	65.399	92.9643	68.5381	-2.02016
524.02	65.1046	90.8579	67.3428	-1.88619
525.07	64.1846	88.1019	65.6345	-1.88675
525.97	61.4452	87.7449	65.9077	-2.02483
527.01	59.7977	87.0571	63.4208	-1.95609
528.05	58.9752	83.9229	64.3238	-2.07141
528.95	57.8479	82.3192	61.9043	-2.09151
530	57.1144	80.6583	59.623	-2.15653
531.04	54.7535	78.9311	59.1393	-1.93135
531.94	53.3064	78.719	57.8876	-2.18032
532.98	53.4819	76.9009	56.6414	-2.26895
534.02	51.7612	73.9025	55.5347	-1.93816
535.07	50.0761	74.1692	55.1293	-2.02659
535.97	48.9315	73.4057	53.3998	-2.22474
537.01	48.1453	70.9785	52.0115	-1.86762
538.05	47.0856	68.5825	50.1311	-2.06645
538.95	45.3964	68.1529	50.0919	-1.91498
540	45.6699	66.202	49.2542	-2.18052
541.04	44.6235	65.4599	48.2956	-1.91831
541.94	42.9939	63.0529	46.3639	-1.93906
542.98	41.7877	61.6353	46.5425	-2.04829
544.02	40.2881	58.9962	45.3664	-1.98263
545.07	40.2234	58.6326	43.6575	-2.04948
545.97	38.6043	57.4597	42.2517	-2.04838
547.01	37.9096	56.9241	42.2332	-1.91671
548.05	36.5957	54.298	40.6444	-1.93673
548.95	36.3266	54.0941	40.1902	-2.00539
550	34.729	51.6011	38.7168	-2.07084
551.04	34.0542	50.918	37.8664	-2.20299
551.94	33.6931	50.1888	37.379	-1.89543
552.98	31.3583	48.872	36.0361	-1.96285
554.02	30.883	46.5462	34.9191	-1.94243
555.07	30.1302	45.896	33.5159	-2.0493
555.97	30.022	45.0502	32.6684	-2.04754
557.01	29.4003	43.819	32.0591	-2.0225
558.05	29.4022	41.2001	31.7498	-1.98538
558.95	27.3734	40.2197	29.936	-1.96296
560	26.8797	39.5396	28.7653	-2.00691
561.02	26.0139	37.9561	29.0112	-2.07145
562.05	25.1364	38.0027	27.2393	-2.18128
562.94	24.3405	35.8408	26.4337	-2.24651
563.97	23.673	34.7889	25.8435	-2.04812
565	22.2663	34.8298	24.6934	-2.1158
566.02	22.3661	32.2514	24.5843	-2.1593
567.05	21.833	32.3441	24.262	-1.98795
567.94	21.4657	31.2908	23.4625	-2.2031
568.97	19.5713	29.9229	22.4361	-2.18129
570	20.473	30.0116	21.3988	-2.15889
571.04	18.321	28.4572	20.5836	-2.11486
571.94	18.7262	28.2956	20.1288	-2.20266
572.98	18.1537	27.1978	19.7362	-2.15946
574.02	16.8812	26.5524	18.6049	-2.15938
575.07	16.9968	25.1799	18.4462	-2.09516
575.97	16.0389	24.982	17.7979	-2.06991
577.01	15.3728	23.6757	17.6075	-2.15881
578.05	15.5195	22.4177	16.4497	-2.07182
578.95	14.7654	22.5237	15.0348	-2.11622
580	14.2839	21.6862	16.399	-2.09366
581.02	14.2378	20.8946	14.5312	-2.02786
582.05	13.4378	20.2811	14.2757	-2.02742
582.94	13.5975	19.399	14.4124	-2.06941
583.97	12.9987	18.5627	13.2052	-2.1571
585	12.2503	18.4468	13.0203	-2.13646
586.02	11.5732	18.8428	12.6306	-1.95724
587.05	11.3573	16.9301	11.6675	-2.11274
587.94	10.7442	16.2418	12.2664	-2.13396
588.97	10.8801	15.579	11.378	-2.04667
590	10.4446	15.2469	10.9297	-2.15713
591.02	9.91654	14.7119	10.9158	-2.15842
592.05	10.2862	13.7714	10.4076	-2.22474
592.94	9.03217	13.7662	10.4462	-2.00484
593.97	8.91116	12.9205	9.85632	-2.08866
595	8.61946	12.6804	8.9826	-2.07051
596.02	8.11697	11.9752	9.16851	-2.11347
597.05	8.246	12.0247	8.50106	-2.26944
597.94	7.36442	11.1972	8.4089	-2.04933
598.97	7.39705	10.8114	7.7575	-2.13512
600	6.49287	10.7238	7.57453	-2.05044

## Sheet: Supplementary Fig6
Supplementary Fig6	Supplementary Fig6a		Supplementary Fig6b		Supplementary Fig6c
wavelength (nm)	TPE-FFKY in MeOH	TPE-FFKY in MeOH/99%H2O	TPE-FG8 in MeOH	TPE-FG8 in MeOH/99%H2O	TPE-FR17 in MeOH	TPE-FR17 in MeOH/99%H2O
440	30.8608	87.9084	1.08141	85.9536	1.5719	33.5579
440.249	30.6653	88.6052	1.08384	87.1372	1.56512	33.4168
440.499	30.4699	89.302	1.08626	88.3209	1.55835	33.2758
440.748	30.2744	89.9988	1.08869	89.5045	1.55157	33.1347
440.997	30.079	90.6955	1.09112	90.6881	1.5448	32.9936
441.246	29.8788	91.3982	1.09401	91.8662	1.53842	32.8556
441.496	29.677	92.1028	1.09707	93.0424	1.53217	32.7185
441.745	29.4751	92.8075	1.10012	94.2185	1.52592	32.5814
441.994	29.2729	93.5131	1.10326	95.3935	1.51974	32.445
442.244	29.0683	94.225	1.10687	96.5606	1.51396	32.3127
442.493	28.8637	94.9368	1.11048	97.7276	1.50819	32.1803
442.742	28.659	95.6487	1.11409	98.8947	1.50241	32.048
442.991	28.4544	96.3605	1.1177	100.062	1.49663	31.9156
443.241	28.2499	97.0778	1.12166	101.22	1.49117	31.7875
443.49	28.0454	97.7961	1.12569	102.377	1.48576	31.6601
443.739	27.841	98.5143	1.12972	103.534	1.48036	31.5328
443.988	27.6372	99.2338	1.1338	104.689	1.47502	31.4066
444.238	27.4356	99.9572	1.13809	105.835	1.46991	31.2841
444.487	27.234	100.681	1.14238	106.981	1.4648	31.1617
444.736	27.0324	101.404	1.14667	108.127	1.45969	31.0392
444.986	26.8308	102.128	1.15096	109.273	1.45458	30.9168
445.235	26.6344	102.855	1.15536	110.407	1.44971	30.799
445.484	26.4382	103.582	1.15976	111.54	1.44485	30.6815
445.733	26.2421	104.309	1.16417	112.673	1.43999	30.564
445.983	26.0459	105.037	1.16858	113.806	1.43513	30.4465
446.232	25.8542	105.765	1.17297	114.93	1.43041	30.3318
446.481	25.6646	106.495	1.17735	116.05	1.42574	30.2183
446.731	25.4749	107.224	1.18173	117.17	1.42107	30.1049
446.98	25.2859	107.953	1.1861	118.289	1.41641	29.9917
447.229	25.1038	108.682	1.19034	119.395	1.41189	29.8818
447.478	24.9217	109.412	1.19459	120.502	1.40737	29.7718
447.728	24.7397	110.141	1.19883	121.608	1.40285	29.6619
447.977	24.5576	110.87	1.20307	122.714	1.39833	29.5519
448.226	24.3819	111.598	1.20715	123.808	1.3939	29.4443
448.476	24.2079	112.326	1.21117	124.899	1.3895	29.3374
448.725	24.034	113.054	1.2152	125.991	1.38509	29.2305
448.974	23.8615	113.781	1.21918	127.079	1.38071	29.124
449.223	23.6959	114.505	1.22293	128.154	1.37639	29.0197
449.473	23.5303	115.229	1.22668	129.229	1.37208	28.9154
449.722	23.3647	115.954	1.23043	130.305	1.36776	28.811
449.971	23.1991	116.678	1.23418	131.38	1.36345	28.7067
450.221	23.0414	117.397	1.23763	132.439	1.35921	28.6046
450.47	22.8847	118.116	1.24104	133.496	1.35498	28.5027
450.719	22.728	118.834	1.24446	134.553	1.35074	28.4008
450.968	22.5713	119.553	1.24787	135.61	1.34651	28.2989
451.218	22.4196	120.267	1.25107	136.656	1.34233	28.1983
451.467	22.2707	120.979	1.25415	137.695	1.33816	28.0984
451.716	22.1219	121.691	1.25723	138.734	1.334	27.9985
451.965	21.9732	122.403	1.2603	139.773	1.32984	27.8986
452.215	21.8316	123.107	1.26304	140.793	1.32574	27.8006
452.464	21.69	123.811	1.26578	141.814	1.32164	27.7025
452.713	21.5485	124.515	1.26852	142.834	1.31754	27.6044
452.963	21.4069	125.218	1.27126	143.855	1.31344	27.5063
453.212	21.2703	125.915	1.27375	144.861	1.30937	27.4095
453.461	21.1354	126.61	1.27615	145.861	1.30532	27.3131
453.71	21.0005	127.304	1.27855	146.862	1.30126	27.2167
453.96	20.8663	127.998	1.28092	147.86	1.29721	27.1205
454.209	20.7374	128.682	1.283	148.841	1.29319	27.0257
454.458	20.6085	129.366	1.28509	149.821	1.28916	26.931
454.708	20.4795	130.05	1.28717	150.801	1.28513	26.8362
454.957	20.3506	130.735	1.28925	151.781	1.2811	26.7415
455.206	20.2262	131.409	1.29108	152.742	1.27708	26.6482
455.455	20.1028	132.081	1.29284	153.698	1.27307	26.5552
455.705	19.9794	132.753	1.29461	154.655	1.26905	26.4622
455.954	19.856	133.425	1.29638	155.612	1.26503	26.3692
456.203	19.7351	134.091	1.298	156.556	1.26101	26.2771
456.453	19.616	134.752	1.2995	157.491	1.25699	26.1858
456.702	19.4969	135.412	1.30101	158.425	1.25297	26.0944
456.951	19.3778	136.073	1.30252	159.36	1.24894	26.0031
457.2	19.2621	136.722	1.30381	160.272	1.24491	25.9135
457.45	19.1466	137.37	1.3051	161.184	1.24087	25.8239
457.699	19.031	138.019	1.30638	162.095	1.23684	25.7344
457.948	18.9155	138.668	1.30766	163.007	1.2328	25.6448
458.198	18.8019	139.308	1.30882	163.903	1.22877	25.5566
458.447	18.6893	139.944	1.30991	164.79	1.22472	25.4691
458.696	18.5767	140.581	1.31101	165.678	1.22068	25.3815
458.945	18.4643	141.216	1.31209	166.565	1.21664	25.2941
459.195	18.354	141.84	1.31302	167.428	1.21262	25.2089
459.444	18.2438	142.464	1.31395	168.292	1.2086	25.1237
459.693	18.1335	143.089	1.31488	169.156	1.20458	25.0384
459.942	18.0233	143.713	1.31582	170.02	1.20056	24.9532
460.192	17.9147	144.326	1.31663	170.863	1.19658	24.8701
460.441	17.8066	144.937	1.31742	171.7	1.19261	24.7877
460.69	17.6985	145.548	1.3182	172.537	1.18865	24.7053
460.94	17.5904	146.159	1.31898	173.374	1.18469	24.6229
461.189	17.4832	146.763	1.3197	174.198	1.18076	24.5421
461.438	17.3769	147.361	1.32036	175.009	1.17688	24.4626
461.687	17.2706	147.959	1.32102	175.821	1.17299	24.3832
461.937	17.1642	148.557	1.32169	176.633	1.16911	24.3037
462.186	17.0596	149.143	1.32224	177.42	1.16532	24.2272
462.435	16.9551	149.728	1.32279	178.205	1.16154	24.1511
462.685	16.8506	150.312	1.32333	178.989	1.15776	24.0749
462.934	16.7461	150.897	1.32387	179.774	1.15398	23.9987
463.183	16.6429	151.473	1.32434	180.541	1.15027	23.9247
463.432	16.5405	152.043	1.32476	181.297	1.14662	23.8521
463.682	16.4381	152.614	1.32519	182.053	1.14297	23.7795
463.931	16.3357	153.184	1.32561	182.809	1.13931	23.7069
464.18	16.2359	153.738	1.32589	183.534	1.13581	23.638
464.43	16.1361	154.293	1.32617	184.259	1.13231	23.5691
464.679	16.0363	154.847	1.32645	184.984	1.1288	23.5002
464.928	15.9366	155.401	1.32673	185.709	1.1253	23.4313
465.177	15.8391	155.942	1.32689	186.409	1.12192	23.3654
465.427	15.7427	156.478	1.32699	187.098	1.1186	23.3006
465.676	15.6462	157.013	1.3271	187.787	1.11527	23.2359
465.925	15.5498	157.548	1.32721	188.477	1.11194	23.1711
466.174	15.4549	158.075	1.32724	189.15	1.10869	23.1081
466.424	15.3618	158.591	1.32718	189.806	1.10552	23.047
466.673	15.2688	159.107	1.32712	190.461	1.10236	22.9859
466.922	15.1757	159.623	1.32706	191.116	1.09919	22.9248
467.172	15.0856	160.122	1.32685	191.742	1.09615	22.8666
467.421	14.996	160.617	1.32662	192.362	1.09313	22.8088
467.67	14.9065	161.112	1.32639	192.982	1.09012	22.7511
467.919	14.8169	161.608	1.32616	193.602	1.0871	22.6933
468.169	14.7292	162.091	1.32583	194.203	1.08416	22.6372
468.418	14.6431	162.564	1.32543	194.787	1.08128	22.5824
468.667	14.557	163.038	1.32503	195.372	1.0784	22.5276
468.917	14.4709	163.511	1.32463	195.956	1.07552	22.4728
469.166	14.3878	163.962	1.32407	196.507	1.07275	22.4202
469.415	14.305	164.412	1.3235	197.055	1.06999	22.3678
469.664	14.2221	164.862	1.32293	197.603	1.06723	22.3154
469.914	14.1392	165.311	1.32236	198.152	1.06447	22.2629
470.163	14.0584	165.743	1.32167	198.674	1.06177	22.2118
470.412	13.9788	166.166	1.3209	199.183	1.0591	22.1613
470.662	13.8991	166.588	1.32014	199.692	1.05643	22.1109
470.911	13.8194	167.011	1.31938	200.201	1.05376	22.0604
471.16	13.7408	167.423	1.31854	200.694	1.05111	22.0105
471.409	13.6637	167.819	1.31759	201.166	1.0485	21.9612
471.659	13.5865	168.214	1.31665	201.637	1.04589	21.912
471.908	13.5094	168.61	1.3157	202.109	1.04327	21.8627
472.157	13.4339	168.984	1.31461	202.551	1.04068	21.8139
472.407	13.3588	169.352	1.31348	202.984	1.03809	21.7653
472.656	13.2837	169.719	1.31235	203.418	1.0355	21.7167
472.905	13.2086	170.087	1.31122	203.852	1.03291	21.668
473.154	13.1343	170.44	1.31	204.266	1.03032	21.6194
473.404	13.0607	170.779	1.30868	204.662	1.02773	21.5708
473.653	12.9871	171.117	1.30736	205.057	1.02514	21.5223
473.902	12.9135	171.456	1.30604	205.452	1.02255	21.4737
474.151	12.8407	171.768	1.30455	205.813	1.01993	21.4248
474.401	12.7681	172.076	1.30304	206.169	1.01732	21.3758
474.65	12.6955	172.385	1.30153	206.525	1.0147	21.3269
474.899	12.6228	172.693	1.30003	206.882	1.01208	21.2779
475.149	12.5505	172.982	1.2984	207.213	1.00944	21.2285
475.398	12.4784	173.257	1.2967	207.526	1.00677	21.1788
475.647	12.4063	173.532	1.295	207.84	1.0041	21.1291
475.896	12.3343	173.808	1.2933	208.154	1.00143	21.0794
476.146	12.2622	174.072	1.29155	208.454	0.998737	21.0294
476.395	12.1902	174.317	1.28971	208.728	0.996003	20.9788
476.644	12.1182	174.561	1.28786	209.003	0.993268	20.9282
476.894	12.0462	174.805	1.28602	209.277	0.990534	20.8775
477.143	11.974	175.027	1.2841	209.522	0.987739	20.8262
477.392	11.9018	175.24	1.28216	209.757	0.984921	20.7745
477.641	11.8295	175.453	1.28021	209.991	0.982104	20.7228
477.891	11.7573	175.666	1.27827	210.226	0.979286	20.6711
478.14	11.6848	175.866	1.2763	210.443	0.976429	20.619
478.389	11.6121	176.048	1.27429	210.638	0.973522	20.5662
478.639	11.5393	176.23	1.27229	210.834	0.970614	20.5135
478.888	11.4665	176.413	1.27028	211.029	0.967707	20.4607
479.137	11.3932	176.569	1.26826	211.192	0.964732	20.4071
479.386	11.3198	176.721	1.26622	211.348	0.961743	20.3533
479.636	11.2463	176.872	1.26419	211.504	0.958754	20.2995
479.885	11.1729	177.024	1.26216	211.66	0.955765	20.2457
480.134	11.099	177.158	1.26013	211.794	0.95274	20.1914
480.384	11.0247	177.277	1.2581	211.908	0.949684	20.1366
480.633	10.9504	177.396	1.25607	212.023	0.946628	20.0819
480.882	10.8761	177.515	1.25405	212.137	0.943572	20.0271
481.131	10.8016	177.625	1.25203	212.241	0.940506	19.9721
481.381	10.7265	177.715	1.25004	212.318	0.937411	19.9167
481.63	10.6514	177.804	1.24806	212.395	0.934317	19.8612
481.879	10.5763	177.893	1.24607	212.472	0.931223	19.8058
482.128	10.5007	177.963	1.24412	212.524	0.928119	19.7499
482.378	10.4248	178.023	1.24218	212.564	0.92501	19.6939
482.627	10.349	178.083	1.24025	212.604	0.921901	19.638
482.876	10.2731	178.143	1.23832	212.645	0.918792	19.582
483.126	10.1971	178.192	1.23641	212.671	0.915687	19.5258
483.375	10.1207	178.224	1.23453	212.675	0.912588	19.4694
483.624	10.0442	178.256	1.23265	212.679	0.909489	19.413
483.873	9.9678	178.287	1.23077	212.683	0.90639	19.3566
484.123	9.89108	178.298	1.22893	212.66	0.903312	19.3
484.372	9.81428	178.301	1.22709	212.629	0.900241	19.2432
484.621	9.73748	178.305	1.22525	212.598	0.89717	19.1865
484.871	9.66068	178.309	1.22341	212.567	0.894099	19.1298
485.12	9.58382	178.299	1.22159	212.519	0.891046	19.0728
485.369	9.50692	178.273	1.21978	212.451	0.888013	19.0157
485.618	9.43001	178.247	1.21796	212.383	0.884979	18.9586
485.868	9.3531	178.222	1.21615	212.315	0.881946	18.9015
486.117	9.27625	178.19	1.21434	212.24	0.878921	18.8443
486.366	9.19958	178.137	1.21254	212.139	0.875924	18.7867
486.616	9.1229	178.085	1.21074	212.038	0.872927	18.7292
486.865	9.04623	178.032	1.20893	211.937	0.869931	18.6716
487.114	8.96993	177.963	1.20713	211.816	0.866955	18.6137
487.363	8.89386	177.884	1.20532	211.683	0.863993	18.5555
487.613	8.81779	177.805	1.20352	211.55	0.861031	18.4973
487.862	8.74172	177.726	1.20171	211.417	0.858069	18.4392
488.111	8.66595	177.638	1.1999	211.274	0.855118	18.3808
488.36	8.59083	177.533	1.19808	211.11	0.852189	18.3219
488.61	8.51571	177.428	1.19627	210.946	0.849259	18.263
488.859	8.44059	177.323	1.19445	210.782	0.84633	18.2041
489.108	8.36639	177.199	1.19261	210.596	0.843428	18.1445
489.358	8.29256	177.068	1.19077	210.402	0.840537	18.0848
489.607	8.21873	176.938	1.18892	210.209	0.837646	18.025
489.856	8.1449	176.807	1.18708	210.015	0.834755	17.9652
490.105	8.07182	176.665	1.18522	209.808	0.831885	17.905
490.355	7.99974	176.508	1.18334	209.583	0.829043	17.8442
490.604	7.92766	176.35	1.18146	209.358	0.826201	17.7834
490.853	7.85558	176.193	1.17958	209.133	0.823359	17.7227
491.103	7.78398	176.029	1.1777	208.901	0.82053	17.6616
491.352	7.71382	175.848	1.17578	208.649	0.817739	17.5998
491.601	7.64366	175.666	1.17387	208.396	0.814948	17.5381
491.85	7.5735	175.485	1.17196	208.143	0.812157	17.4763
492.1	7.50473	175.288	1.17003	207.874	0.809398	17.4138
492.349	7.43674	175.083	1.16809	207.595	0.806658	17.351
492.598	7.36875	174.878	1.16616	207.316	0.803918	17.2882
492.848	7.30076	174.673	1.16422	207.037	0.801177	17.2253
493.097	7.23397	174.457	1.16227	206.745	0.798459	17.1619
493.346	7.16854	174.227	1.1603	206.438	0.795767	17.098
493.595	7.10312	173.998	1.15834	206.132	0.793075	17.034
493.845	7.0377	173.768	1.15638	205.825	0.790383	16.97
494.094	6.9731	173.532	1.1544	205.511	0.787701	16.9056
494.343	6.91046	173.278	1.1524	205.178	0.785044	16.8405
494.593	6.84781	173.025	1.1504	204.845	0.782386	16.7754
494.842	6.78517	172.772	1.1484	204.512	0.779729	16.7102
495.091	6.72276	172.517	1.1464	204.178	0.777074	16.645
495.34	6.66282	172.243	1.14436	203.821	0.774443	16.5788
495.59	6.60289	171.968	1.14232	203.465	0.771812	16.5126
495.839	6.54296	171.694	1.14027	203.109	0.769181	16.4464
496.088	6.48433	171.41	1.13821	202.742	0.766563	16.3798
496.337	6.42716	171.115	1.13612	202.363	0.763958	16.3126
496.587	6.36999	170.82	1.13403	201.984	0.761353	16.2455
496.836	6.31282	170.525	1.13193	201.605	0.758748	16.1783
497.085	6.25655	170.224	1.12982	201.22	0.75615	16.1108
497.335	6.20235	169.909	1.12767	200.818	0.753566	16.0427
497.584	6.14815	169.593	1.12552	200.416	0.750982	15.9746
497.833	6.09395	169.278	1.12336	200.014	0.748399	15.9065
498.082	6.04011	168.96	1.1212	199.609	0.745816	15.8383
498.332	5.98865	168.626	1.11898	199.187	0.743238	15.7694
498.581	5.9372	168.292	1.11676	198.764	0.74066	15.7006
498.83	5.88575	167.958	1.11454	198.342	0.738083	15.6317
499.08	5.83571	167.616	1.11229	197.909	0.735499	15.5625
499.329	5.78696	167.265	1.11	197.467	0.73291	15.4931
499.578	5.73821	166.914	1.10772	197.025	0.730321	15.4237
499.827	5.68947	166.563	1.10543	196.582	0.727732	15.3542
500.077	5.64159	166.206	1.10312	196.134	0.725134	15.2847
500.326	5.59566	165.838	1.10076	195.672	0.722515	15.2149
500.575	5.54974	165.469	1.09841	195.209	0.719896	15.1451
500.825	5.50381	165.101	1.09605	194.747	0.717278	15.0753
501.074	5.45803	164.732	1.09369	194.283	0.714657	15.0056
501.323	5.41459	164.349	1.09127	193.803	0.71201	14.9358
501.572	5.37115	163.965	1.08885	193.322	0.709362	14.8661
501.822	5.32771	163.582	1.08644	192.842	0.706715	14.7963
502.071	5.2853	163.193	1.084	192.354	0.704059	14.7268
502.32	5.24418	162.796	1.08153	191.856	0.701394	14.6575
502.57	5.20306	162.399	1.07906	191.359	0.698728	14.5881
502.819	5.16194	162.002	1.07659	190.861	0.696062	14.5188
503.068	5.12114	161.603	1.07412	190.361	0.693397	14.4496
503.317	5.08216	161.194	1.07161	189.847	0.690733	14.3812
503.567	5.04318	160.785	1.0691	189.334	0.68807	14.3127
503.816	5.0042	160.376	1.06659	188.82	0.685407	14.2443
504.065	4.96627	159.961	1.06406	188.299	0.682762	14.1765
504.314	4.92924	159.541	1.06151	187.771	0.680133	14.1094
504.564	4.89221	159.121	1.05896	187.243	0.677504	14.0423
504.813	4.85517	158.701	1.05642	186.714	0.674875	13.9752
505.062	4.81861	158.278	1.05387	186.183	0.672265	13.9085
505.312	4.78348	157.848	1.0513	185.64	0.66971	13.8433
505.561	4.74835	157.417	1.04873	185.098	0.667155	13.7781
505.81	4.71322	156.987	1.04616	184.555	0.664601	13.7129
506.059	4.67808	156.557	1.04359	184.013	0.662046	13.6477
506.309	4.64453	156.118	1.04101	183.458	0.65959	13.5846
506.558	4.61099	155.679	1.03843	182.904	0.657134	13.5215
506.807	4.57744	155.24	1.03585	182.349	0.654679	13.4584
507.057	4.54445	154.798	1.03327	181.79	0.65227	13.3963
507.306	4.51233	154.352	1.0307	181.225	0.649936	13.3356
507.555	4.48021	153.905	1.02813	180.659	0.647602	13.275
507.804	4.44809	153.459	1.02556	180.094	0.645269	13.2143
508.054	4.4161	153.012	1.023	179.528	0.642947	13.1539
508.303	4.38526	152.559	1.02045	178.952	0.640746	13.0957
508.552	4.35442	152.105	1.01791	178.377	0.638546	13.0376
508.802	4.32359	151.652	1.01536	177.802	0.636345	12.9795
509.051	4.29331	151.196	1.01283	177.222	0.63421	12.9226
509.3	4.26362	150.737	1.01033	176.638	0.632146	12.867
509.549	4.23393	150.277	1.00782	176.054	0.630083	12.8114
509.799	4.20425	149.818	1.00531	175.47	0.628019	12.7558
510.048	4.17477	149.357	1.00281	174.885	0.625981	12.7007
510.297	4.14619	148.892	1.00034	174.292	0.624056	12.6478
510.547	4.11761	148.427	0.997878	173.7	0.622131	12.5948
510.796	4.08903	147.961	0.995412	173.108	0.620205	12.5418
511.045	4.06047	147.496	0.992947	172.515	0.618282	12.4889
511.294	4.03281	147.026	0.990516	171.916	0.616478	12.4382
511.544	4.00515	146.555	0.988085	171.318	0.614674	12.3874
511.793	3.97748	146.085	0.985653	170.719	0.61287	12.3367
512.042	3.95015	145.612	0.983235	170.117	0.611115	12.2868
512.291	3.9233	145.137	0.980837	169.512	0.609429	12.2382
512.541	3.89645	144.662	0.978438	168.908	0.607743	12.1895
512.79	3.8696	144.187	0.976039	168.303	0.606057	12.1408
513.039	3.84294	143.711	0.973649	167.697	0.604396	12.0926
513.289	3.81686	143.232	0.971286	167.087	0.602817	12.0459
513.538	3.79079	142.753	0.968922	166.477	0.601237	11.9992
513.787	3.76471	142.273	0.966559	165.867	0.599658	11.9525
514.036	3.73868	141.794	0.964198	165.257	0.598083	11.9059
514.286	3.7133	141.31	0.961872	164.642	0.596574	11.8609
514.535	3.68792	140.827	0.959545	164.028	0.595066	11.8159
514.784	3.66254	140.344	0.957219	163.414	0.593557	11.771
515.034	3.63715	139.86	0.954892	162.799	0.592048	11.726
515.283	3.61227	139.374	0.952591	162.182	0.590568	11.6822
515.532	3.58748	138.888	0.950295	161.564	0.589092	11.6387
515.781	3.56268	138.401	0.947998	160.947	0.587616	11.5951
516.031	3.53802	137.914	0.945706	160.328	0.586142	11.5518
516.28	3.51378	137.425	0.943426	159.708	0.584676	11.5095
516.529	3.48954	136.936	0.941146	159.087	0.58321	11.4671
516.779	3.46531	136.447	0.938865	158.467	0.581744	11.4248
517.028	3.44111	135.957	0.936585	157.846	0.580278	11.3825
517.277	3.41744	135.465	0.934299	157.224	0.578805	11.3412
517.526	3.39378	134.974	0.932014	156.601	0.577332	11.2999
517.776	3.37012	134.482	0.929728	155.979	0.57586	11.2587
518.025	3.34646	133.99	0.927442	155.356	0.574387	11.2174
518.274	3.32326	133.496	0.925133	154.732	0.5729	11.1769
518.523	3.30012	133.002	0.922822	154.108	0.571411	11.1364
518.773	3.27698	132.509	0.920511	153.485	0.569922	11.096
519.022	3.25399	132.014	0.918189	152.86	0.568425	11.0557
519.271	3.23137	131.518	0.915843	152.236	0.566908	11.016
519.521	3.20874	131.023	0.913496	151.611	0.565391	10.9763
519.77	3.18612	130.527	0.91115	150.987	0.563875	10.9365
520.019	3.16354	130.031	0.9088	150.362	0.562355	10.8969
520.268	3.14148	129.534	0.906417	149.737	0.560798	10.8578
520.518	3.11941	129.037	0.904033	149.112	0.559241	10.8187
520.767	3.09735	128.54	0.90165	148.487	0.557684	10.7796
521.016	3.07529	128.043	0.899266	147.862	0.556127	10.7405
521.266	3.05372	127.545	0.896853	147.237	0.554533	10.7019
521.515	3.0322	127.048	0.894436	146.612	0.552934	10.6633
521.764	3.01067	126.55	0.892019	145.987	0.551335	10.6247
522.013	2.98932	126.052	0.889593	145.363	0.549724	10.5863
522.263	2.96835	125.554	0.887145	144.739	0.548083	10.5482
522.512	2.94739	125.056	0.884696	144.115	0.546442	10.5102
522.761	2.92642	124.558	0.882248	143.491	0.5448	10.4721
523.011	2.90553	124.06	0.879796	142.867	0.543154	10.4341
523.26	2.88519	123.562	0.877327	142.245	0.541469	10.3966
523.509	2.86485	123.064	0.874857	141.623	0.539785	10.3591
523.758	2.84451	122.566	0.872387	141	0.5381	10.3216
524.008	2.82416	122.069	0.869918	140.378	0.536416	10.2841
524.257	2.80443	121.571	0.867444	139.758	0.534703	10.2473
524.506	2.78473	121.074	0.864971	139.138	0.532989	10.2105
524.756	2.76503	120.577	0.862498	138.518	0.531274	10.1736
525.005	2.74533	120.08	0.860024	137.898	0.52956	10.1368
525.254	2.72608	119.584	0.85756	137.279	0.527834	10.1005
525.503	2.70698	119.088	0.855098	136.662	0.526105	10.0644
525.753	2.68788	118.592	0.852636	136.044	0.524376	10.0283
526.002	2.66886	118.097	0.850178	135.427	0.522646	9.99232
526.251	2.65037	117.603	0.847737	134.812	0.520912	9.95707
526.5	2.63188	117.108	0.845296	134.197	0.519179	9.92182
526.75	2.61339	116.614	0.842856	133.582	0.517445	9.88657
526.999	2.5949	116.12	0.840415	132.967	0.515712	9.85132
527.248	2.57705	115.628	0.837999	132.355	0.513983	9.81712
527.498	2.55923	115.136	0.835583	131.744	0.512255	9.78295
527.747	2.5414	114.644	0.833168	131.132	0.510527	9.74879
527.996	2.52358	114.152	0.830753	130.521	0.508799	9.71463
528.245	2.50625	113.662	0.828357	129.912	0.507083	9.68138
528.495	2.48907	113.173	0.825966	129.304	0.505372	9.64838
528.744	2.47188	112.683	0.823575	128.696	0.50366	9.61537
528.993	2.4548	112.195	0.821188	128.088	0.501954	9.58258
529.243	2.43827	111.708	0.818821	127.484	0.500272	9.55083
529.492	2.42173	111.222	0.816454	126.88	0.498591	9.51907
529.741	2.40519	110.736	0.814087	126.276	0.49691	9.48732
529.99	2.38865	110.25	0.81172	125.672	0.495228	9.45556
530.24	2.37279	109.767	0.809379	125.072	0.493592	9.42514
530.489	2.35696	109.285	0.807039	124.472	0.491957	9.39478
530.738	2.34113	108.802	0.804699	123.872	0.490322	9.36441
530.988	2.3253	108.32	0.802358	123.272	0.488687	9.33404
531.237	2.30999	107.84	0.800035	122.676	0.487088	9.30467
531.486	2.29482	107.361	0.797716	122.08	0.485498	9.27556
531.735	2.27966	106.882	0.795398	121.484	0.483909	9.24644
531.985	2.26461	106.404	0.793081	120.89	0.482327	9.21753
532.234	2.25009	105.929	0.790777	120.298	0.480784	9.18955
532.483	2.23558	105.455	0.788472	119.707	0.47924	9.16156
532.733	2.22107	104.98	0.786167	119.116	0.477696	9.13357
532.982	2.20656	104.505	0.783863	118.525	0.476152	9.10559
533.231	2.19273	104.034	0.781576	117.938	0.474652	9.07859
533.48	2.17891	103.563	0.779289	117.352	0.473152	9.05159
533.73	2.16508	103.093	0.777003	116.766	0.471652	9.02459
533.979	2.15125	102.622	0.774716	116.179	0.470153	8.9976
534.228	2.13798	102.155	0.77245	115.597	0.468685	8.97119
534.477	2.12481	101.688	0.770189	115.016	0.467223	8.94491
534.727	2.11165	101.222	0.767928	114.435	0.465761	8.91862
534.976	2.09849	100.756	0.765667	113.854	0.4643	8.89234
535.225	2.08569	100.292	0.763426	113.276	0.462856	8.8663
535.475	2.07311	99.8294	0.761198	112.7	0.461424	8.84041
535.724	2.06053	99.3671	0.758969	112.124	0.459991	8.81453
535.973	2.04796	98.9047	0.756742	111.548	0.458559	8.78864
536.222	2.03593	98.4464	0.754553	110.977	0.457146	8.76288
536.472	2.02391	97.988	0.752365	110.407	0.455732	8.73713
536.721	2.01188	97.5297	0.750177	109.836	0.454319	8.71137
536.97	1.99985	97.0713	0.747988	109.265	0.452905	8.68561
537.22	1.98829	96.6165	0.74584	108.699	0.4515	8.65973
537.469	1.97682	96.1624	0.7437	108.134	0.450097	8.63382
537.718	1.96535	95.7083	0.74156	107.57	0.448694	8.60791
537.967	1.95388	95.2542	0.739419	107.005	0.447291	8.582
538.217	1.94274	94.8027	0.737305	106.444	0.445889	8.55584
538.466	1.93176	94.3526	0.735204	105.885	0.444487	8.52955
538.715	1.92079	93.9024	0.733104	105.326	0.443086	8.50327
538.965	1.90984	93.4525	0.731005	104.767	0.441685	8.47695
539.214	1.89932	93.0063	0.728934	104.215	0.440281	8.45008
539.463	1.8888	92.5601	0.726864	103.662	0.438877	8.42322
539.712	1.87829	92.1139	0.724794	103.109	0.437474	8.39635
539.962	1.86777	91.6677	0.722723	102.557	0.43607	8.36949
540.211	1.85764	91.225	0.720671	102.01	0.434665	8.34197
540.46	1.84757	90.7829	0.718622	101.464	0.43326	8.31434
540.709	1.83751	90.3409	0.716573	100.919	0.431855	8.2867
540.959	1.82745	89.8988	0.714524	100.373	0.43045	8.25906
541.208	1.81764	89.4592	0.712483	99.832	0.429046	8.23088
541.457	1.80796	89.0208	0.710445	99.2931	0.427643	8.20244
541.707	1.79828	88.5824	0.708408	98.7541	0.42624	8.174
541.956	1.78862	88.1442	0.70637	98.2156	0.424838	8.1455
542.205	1.77929	87.7094	0.704336	97.6834	0.423438	8.11622
542.454	1.76995	87.2747	0.702302	97.1511	0.422039	8.08693
542.704	1.76061	86.8399	0.700268	96.6189	0.420639	8.05764
542.953	1.75128	86.4051	0.698234	96.0867	0.419239	8.02836
543.202	1.74225	85.9739	0.696199	95.5609	0.417842	7.99829
543.452	1.73325	85.5431	0.694163	95.0359	0.416444	7.96812
543.701	1.72425	85.1124	0.692128	94.5109	0.415046	7.93795
543.95	1.71525	84.6816	0.690092	93.9859	0.413648	7.90779
544.199	1.70647	84.2537	0.688056	93.4661	0.412251	7.87704
544.449	1.69778	83.827	0.68602	92.9484	0.410853	7.84607
544.698	1.68909	83.4003	0.683983	92.4307	0.409455	7.8151
544.947	1.68039	82.9736	0.681947	91.9129	0.408057	7.78413
545.197	1.67183	82.5489	0.679911	91.3986	0.406659	7.75284
545.446	1.6634	82.1261	0.677874	90.8875	0.405261	7.72126
545.695	1.65496	81.7034	0.675837	90.3765	0.403863	7.68967
545.944	1.64653	81.2807	0.673801	89.8654	0.402465	7.65808
546.194	1.6383	80.8617	0.671761	89.3603	0.401065	7.6261
546.443	1.63011	80.4431	0.669721	88.8559	0.399664	7.59406
546.692	1.62191	80.0246	0.667681	88.3514	0.398264	7.56203
546.942	1.61371	79.606	0.665641	87.847	0.396863	7.52999
547.191	1.60568	79.191	0.663598	87.3477	0.395463	7.49776
547.44	1.5977	78.7773	0.661554	86.8503	0.394062	7.46545
547.689	1.58973	78.3635	0.65951	86.3529	0.392662	7.43314
547.939	1.58175	77.9498	0.657466	85.8555	0.391261	7.40083
548.188	1.57388	77.5388	0.655424	85.3617	0.389866	7.36849
548.437	1.56608	77.1299	0.653384	84.8708	0.388474	7.33614
548.686	1.55829	76.7209	0.651343	84.3799	0.387083	7.30378
548.936	1.55049	76.312	0.649303	83.889	0.385692	7.27142
549.185	1.54285	75.908	0.647278	83.4042	0.384321	7.23923
549.434	1.53522	75.5043	0.645255	82.9197	0.382952	7.20705
549.684	1.52759	75.1005	0.643231	82.4353	0.381583	7.17487
549.933	1.51996	74.6968	0.641208	81.9508	0.380214	7.14269
550.182	1.51244	74.2973	0.639206	81.4715	0.378874	7.11079
550.431	1.50496	73.8994	0.637212	80.9941	0.377544	7.079
550.681	1.49749	73.5015	0.635219	80.5167	0.376215	7.04721
550.93	1.49001	73.1036	0.633225	80.0392	0.374885	7.01542
551.179	1.48261	72.7088	0.63125	79.5655	0.373582	6.9839
551.429	1.47526	72.3165	0.629291	79.0948	0.372298	6.95258
551.678	1.46792	71.9242	0.627332	78.624	0.371015	6.92127
551.927	1.46057	71.532	0.625373	78.1532	0.369732	6.88995
552.176	1.45333	71.1451	0.62345	77.6888	0.368498	6.85912
552.426	1.4461	70.7586	0.621529	77.2247	0.367266	6.82831
552.675	1.43888	70.3721	0.619608	76.7606	0.366035	6.79751
552.924	1.43165	69.9855	0.617688	76.2965	0.364803	6.76671
553.174	1.42451	69.6039	0.615799	75.8379	0.363621	6.73632
553.423	1.41741	69.2236	0.613919	75.381	0.362454	6.70605
553.672	1.4103	68.8433	0.61204	74.924	0.361286	6.67578
553.921	1.4032	68.463	0.610161	74.4671	0.360119	6.64551
554.171	1.39617	68.0865	0.608304	74.0145	0.358992	6.61552
554.42	1.38918	67.7125	0.606463	73.5648	0.357891	6.5857
554.669	1.3822	67.3386	0.604622	73.115	0.35679	6.55589
554.919	1.37521	66.9646	0.602781	72.6653	0.35569	6.52608
555.168	1.36827	66.5929	0.600952	72.2183	0.35461	6.4964
555.417	1.36139	66.2248	0.599142	71.7754	0.353564	6.46691
555.666	1.35451	65.8566	0.597332	71.3325	0.352519	6.43742
555.916	1.34763	65.4885	0.595523	70.8896	0.351473	6.40793
556.165	1.34084	65.1248	0.593731	70.4521	0.35046	6.37859
556.414	1.33406	64.7624	0.591943	70.0161	0.349457	6.34928
556.663	1.32729	64.4	0.590156	69.5801	0.348454	6.31997
556.913	1.32052	64.0375	0.588369	69.144	0.347451	6.29067
557.162	1.31381	63.6787	0.58659	68.7126	0.34647	6.26139
557.411	1.30715	63.3222	0.584816	68.284	0.345502	6.23212
557.661	1.30049	62.9657	0.583041	67.8555	0.344535	6.20286
557.91	1.29382	62.6092	0.581267	67.427	0.343567	6.1736
558.159	1.2872	62.2551	0.579493	67.0016	0.342609	6.1443
558.408	1.28063	61.9039	0.577719	66.5802	0.341663	6.11496
558.658	1.27406	61.5528	0.575944	66.1588	0.340717	6.08562
558.907	1.26749	61.2017	0.57417	65.7373	0.339771	6.05627
559.156	1.261	60.855	0.57239	65.3219	0.338826	6.02678
559.406	1.25452	60.5092	0.570609	64.9078	0.337883	5.99726
559.655	1.24804	60.1633	0.568827	64.4937	0.336939	5.96773
559.904	1.24156	59.8175	0.567045	64.0795	0.335995	5.93821
560.153	1.23513	59.475	0.56526	63.6702	0.335036	5.90852
560.403	1.22874	59.1347	0.563471	63.2639	0.334069	5.87872
560.652	1.22236	58.7943	0.561683	62.8575	0.333101	5.84893
560.901	1.21597	58.454	0.559895	62.4512	0.332133	5.81913
561.151	1.20963	58.1164	0.558104	62.049	0.331144	5.78917
561.4	1.20335	57.7813	0.55631	61.6504	0.330136	5.75905
561.649	1.19707	57.4462	0.554517	61.2519	0.329127	5.72894
561.898	1.19078	57.1111	0.552724	60.8534	0.328119	5.69882
562.148	1.18455	56.7779	0.550927	60.4577	0.327091	5.66859
562.397	1.17838	56.4476	0.549125	60.0666	0.326033	5.63817
562.646	1.17221	56.1173	0.547323	59.6755	0.324975	5.60776
562.895	1.16605	55.787	0.545521	59.2843	0.323916	5.57734
563.145	1.15999	55.4606	0.543701	58.8993	0.322811	5.54671
563.394	1.15396	55.1351	0.541878	58.5157	0.321695	5.51603
563.643	1.14793	54.8095	0.540055	58.132	0.320579	5.48535
563.893	1.14189	54.484	0.538232	57.7484	0.319463	5.45467
564.142	1.13597	54.1619	0.536391	57.3703	0.318307	5.42384
564.391	1.13009	53.8414	0.534542	56.9947	0.317133	5.39295
564.64	1.12421	53.5208	0.532693	56.6191	0.315959	5.36207
564.89	1.11833	53.2003	0.530844	56.2435	0.314785	5.33118
565.139	1.11255	52.8826	0.528984	55.8725	0.313585	5.30025
565.388	1.10683	52.5671	0.527117	55.5049	0.312363	5.26928
565.638	1.10112	52.2515	0.525249	55.1374	0.311142	5.23831
565.887	1.0954	51.936	0.523381	54.7699	0.309921	5.20735
566.136	1.08976	51.6229	0.521509	54.4061	0.308684	5.17643
566.385	1.08421	51.3125	0.519632	54.0467	0.30743	5.14555
566.635	1.07866	51.0022	0.517755	53.6872	0.306176	5.11468
566.884	1.0731	50.6918	0.515878	53.3278	0.304921	5.08381
567.133	1.06759	50.3831	0.514002	52.9709	0.303661	5.05303
567.383	1.06218	50.0778	0.512128	52.619	0.30239	5.02244
567.632	1.05676	49.7725	0.510254	52.2672	0.301119	4.99184
567.881	1.05134	49.4671	0.50838	51.9153	0.299847	4.96125
568.13	1.04602	49.1659	0.506515	51.5691	0.29857	4.93103
568.38	1.04073	48.8659	0.504653	51.2248	0.297291	4.90093
568.629	1.03544	48.566	0.502791	50.8804	0.296013	4.87083
568.878	1.03015	48.266	0.500929	50.536	0.294734	4.84073
569.128	1.02494	47.9699	0.499079	50.1967	0.293455	4.81113
569.377	1.01978	47.6761	0.497235	49.8603	0.292177	4.78182
569.626	1.01462	47.3823	0.495391	49.5238	0.290898	4.75251
569.875	1.00946	47.0884	0.493548	49.1874	0.289619	4.7232
570.125	1.00436	46.7979	0.491715	48.8549	0.28835	4.69443
570.374	0.999337	46.5106	0.489891	48.5264	0.28709	4.66621
570.623	0.994309	46.2233	0.488068	48.1978	0.285829	4.638
570.872	0.989282	45.9361	0.486245	47.8693	0.284569	4.60978
571.122	0.984296	45.6509	0.484428	47.5431	0.28332	4.58198
571.371	0.979396	45.3701	0.482623	47.2217	0.282094	4.55506
571.62	0.974495	45.0893	0.480818	46.9003	0.280869	4.52813
571.87	0.969595	44.8084	0.479013	46.5789	0.279643	4.5012
572.119	0.964792	44.5324	0.477222	46.2626	0.278455	4.47536
572.368	0.960028	44.2582	0.475436	45.9482	0.277281	4.44994
572.617	0.955264	43.984	0.473649	45.6338	0.276108	4.42453
572.867	0.9505	43.7098	0.471863	45.3195	0.274934	4.39912
573.116	0.945821	43.4397	0.470089	45.0092	0.273799	4.37468
573.365	0.941213	43.1728	0.468326	44.7023	0.272696	4.35106
573.615	0.936605	42.906	0.466562	44.3955	0.271593	4.32743
573.864	0.931996	42.6391	0.464798	44.0886	0.27049	4.30381
574.113	0.927448	42.3751	0.463043	43.7846	0.269418	4.28087
574.362	0.922999	42.1157	0.461302	43.4852	0.268398	4.25911
574.612	0.918551	41.8564	0.459561	43.1859	0.267378	4.23734
574.861	0.914102	41.597	0.457819	42.8865	0.266357	4.21557
575.11	0.909677	41.3388	0.456081	42.5883	0.265351	4.19408
575.36	0.905374	41.0864	0.454359	42.296	0.264415	4.17402
575.609	0.901071	40.834	0.452637	42.0036	0.263479	4.15397
575.858	0.896768	40.5816	0.450915	41.7113	0.262543	4.13391
576.107	0.89254	40.333	0.449201	41.4228	0.261656	4.11475
576.357	0.888373	40.0873	0.447495	41.1374	0.260808	4.0963
576.606	0.884206	39.8417	0.445788	40.8521	0.259961	4.07785
576.855	0.88004	39.5961	0.444081	40.5667	0.259114	4.05941
577.105	0.875923	39.3531	0.442382	40.2841	0.2583	4.04154
577.354	0.871888	39.1144	0.440696	40.0061	0.257541	4.02463
577.603	0.867853	38.8758	0.439009	39.7281	0.256783	4.00772
577.852	0.863819	38.6371	0.437323	39.4501	0.256024	3.99082
578.102	0.859807	38.3997	0.435643	39.1735	0.255281	3.97416
578.351	0.855881	38.1672	0.433987	38.9023	0.254596	3.95848
578.6	0.851956	37.9347	0.432331	38.6311	0.253912	3.94279
578.849	0.848031	37.7022	0.430675	38.3598	0.253227	3.92711
579.099	0.844165	37.4732	0.429046	38.0927	0.252576	3.91202
579.348	0.840339	37.2466	0.427435	37.8282	0.251947	3.89735
579.597	0.836513	37.02	0.425824	37.5638	0.251318	3.88268
579.847	0.832687	36.7933	0.424213	37.2993	0.25069	3.86801
580.096	0.828899	36.569	0.422625	37.0376	0.250075	3.85366
580.345	0.825173	36.3482	0.421075	36.7803	0.249484	3.83983
580.594	0.821446	36.1274	0.419524	36.5229	0.248892	3.82601
580.844	0.81772	35.9067	0.417974	36.2656	0.2483	3.81218
581.093	0.814022	35.6875	0.416443	36.0102	0.247714	3.79853
581.342	0.810394	35.4723	0.41496	35.7598	0.247142	3.78533
581.592	0.806765	35.257	0.413477	35.5093	0.246569	3.77212
581.841	0.803136	35.0417	0.411994	35.2589	0.245996	3.75892
582.09	0.799523	34.8272	0.410521	35.0095	0.245425	3.74579
582.339	0.795992	34.6168	0.409106	34.7654	0.244862	3.73305
582.589	0.792462	34.4064	0.407691	34.5213	0.244298	3.7203
582.838	0.788932	34.196	0.406276	34.2772	0.243735	3.70756
583.087	0.785464	33.9884	0.404903	34.0369	0.24317	3.69505
583.337	0.782041	33.7828	0.403558	33.7991	0.242605	3.6827
583.586	0.778618	33.5771	0.402213	33.5613	0.24204	3.67036
583.835	0.775194	33.3715	0.400869	33.3235	0.241475	3.65801
584.084	0.771822	33.1681	0.399556	33.0887	0.240902	3.64584
584.334	0.768512	32.9673	0.398282	32.8575	0.240319	3.63387
584.583	0.765201	32.7665	0.397008	32.6262	0.239736	3.6219
584.832	0.761891	32.5658	0.395733	32.395	0.239152	3.60994
585.081	0.758614	32.3665	0.39448	32.1659	0.238558	3.59809
585.331	0.755405	32.1704	0.39327	31.941	0.237942	3.58649
585.58	0.752197	31.9743	0.39206	31.7162	0.237325	3.57488
585.829	0.748988	31.7782	0.39085	31.4914	0.236709	3.56328
586.079	0.745801	31.5831	0.389653	31.268	0.236082	3.55176
586.328	0.742685	31.3916	0.388497	31.0494	0.235425	3.54053
586.577	0.739568	31.2	0.387341	30.8308	0.234767	3.5293
586.826	0.736452	31.0085	0.386185	30.6122	0.234109	3.51807
587.076	0.733343	30.8173	0.385032	30.3942	0.233447	3.50688
587.325	0.7303	30.63	0.383908	30.1813	0.232746	3.49603
587.574	0.727257	30.4426	0.382784	29.9684	0.232044	3.48517
587.824	0.724214	30.2553	0.38166	29.7555	0.231342	3.47432
588.073	0.721202	30.0701	0.380544	29.5455	0.230617	3.46367
588.322	0.718217	29.8869	0.379436	29.3381	0.229872	3.45321
588.571	0.715233	29.7037	0.378328	29.1307	0.229126	3.44275
588.821	0.712248	29.5204	0.37722	28.9233	0.228381	3.43229
589.07	0.709286	29.339	0.376112	28.7181	0.227617	3.422
589.319	0.706356	29.1601	0.375006	28.5164	0.226828	3.41198
589.569	0.703426	28.9812	0.3739	28.3146	0.226039	3.40195
589.818	0.700496	28.8023	0.372794	28.1129	0.225249	3.39192
590.067	0.697578	28.6246	0.371685	27.9126	0.224448	3.38201
590.316	0.694695	28.4499	0.370569	27.7164	0.223614	3.37242
590.566	0.691811	28.2753	0.369452	27.5202	0.22278	3.36284
590.815	0.688928	28.1007	0.368335	27.3239	0.221946	3.35325
591.064	0.686051	27.9269	0.367215	27.1287	0.221104	3.34374
591.314	0.683207	27.7566	0.366078	26.9378	0.220221	3.33459
591.563	0.680362	27.5863	0.364941	26.7469	0.219338	3.32544
591.812	0.677517	27.4159	0.363805	26.5561	0.218455	3.31629
592.061	0.674673	27.2458	0.362667	26.3654	0.21757	3.30716
592.311	0.671858	27.0794	0.361507	26.1795	0.216641	3.2984
592.56	0.669042	26.913	0.360347	25.9936	0.215711	3.28964
592.809	0.666227	26.7467	0.359187	25.8076	0.214782	3.28089
593.058	0.663423	26.5821	0.358016	25.624	0.213833	3.27231
593.308	0.660632	26.4196	0.356833	25.4429	0.212864	3.26394
593.557	0.657842	26.2571	0.355649	25.2617	0.211895	3.25556
593.806	0.655051	26.0945	0.354466	25.0806	0.210925	3.24718
594.056	0.65227	25.9334	0.353277	24.9012	0.209945	3.23894
594.305	0.649507	25.7749	0.352076	24.7251	0.208945	3.23095
594.554	0.646744	25.6164	0.350874	24.549	0.207945	3.22295
594.803	0.643981	25.4579	0.349673	24.3729	0.206945	3.21496
595.053	0.641226	25.3002	0.34847	24.1979	0.205941	3.20705
595.302	0.638499	25.1457	0.347261	24.0267	0.204924	3.19942
595.551	0.635773	24.9911	0.346051	23.8555	0.203908	3.1918
595.801	0.633047	24.8366	0.344842	23.6844	0.202891	3.18417
596.05	0.630326	24.6825	0.343633	23.5138	0.201875	3.17659
596.299	0.627645	24.5318	0.34243	23.3475	0.200861	3.16931
596.548	0.624964	24.3811	0.341226	23.1812	0.199846	3.16203
596.798	0.622283	24.2304	0.340022	23.0149	0.198832	3.15475
597.047	0.619602	24.0797	0.338819	22.8485	0.197818	3.14747
597.296	0.616972	23.9324	0.337636	22.6866	0.196822	3.14048
597.546	0.614344	23.7852	0.336453	22.5248	0.195825	3.13349
597.795	0.611715	23.638	0.33527	22.3629	0.194829	3.12651
598.044	0.609112	23.4923	0.334099	22.2028	0.193846	3.11963
598.293	0.606544	23.3484	0.332944	22.0453	0.192884	3.11289
598.543	0.603975	23.2046	0.331789	21.8878	0.191921	3.10616
598.792	0.601407	23.0608	0.330634	21.7302	0.190958	3.09943
599.041	0.598857	22.9181	0.329488	21.574	0.190011	3.09276
599.291	0.596351	22.7778	0.328365	21.421	0.189101	3.08625
599.54	0.593845	22.6376	0.327242	21.2681	0.188191	3.07974
599.789	0.59134	22.4974	0.326119	21.1151	0.187282	3.07324
600.038	0.588843	22.3577	0.325002	20.9628	0.186381	3.06676
600.288	0.586392	22.2209	0.323918	20.8143	0.185531	3.06045
600.537	0.583941	22.0841	0.322833	20.6657	0.184681	3.05414
600.786	0.581489	21.9473	0.321749	20.5172	0.183831	3.04783
601.035	0.579042	21.8107	0.320667	20.3689	0.182985	3.04153
601.285	0.57664	21.6771	0.31963	20.2247	0.182195	3.03538
601.534	0.574239	21.5436	0.318592	20.0804	0.181406	3.02923
601.783	0.571838	21.4101	0.317554	19.9362	0.180616	3.02308
602.033	0.569437	21.2766	0.316517	19.792	0.179827	3.01694
602.282	0.567071	21.1459	0.31552	19.6514	0.179087	3.01092
602.531	0.564708	21.0154	0.314527	19.5111	0.178352	3.00491
602.78	0.562346	20.885	0.313533	19.3708	0.177616	2.9989
603.03	0.559994	20.7555	0.312553	19.2319	0.176898	2.99294
603.279	0.557662	20.628	0.311598	19.0955	0.17621	2.98706
603.528	0.55533	20.5005	0.310643	18.9591	0.175522	2.98118
603.778	0.552999	20.373	0.309688	18.8226	0.174834	2.9753
604.027	0.550673	20.2462	0.308741	18.6871	0.174155	2.96945
604.276	0.548367	20.1218	0.30782	18.5547	0.173507	2.96368
604.525	0.546061	19.9974	0.306899	18.4223	0.172858	2.95792
604.775	0.543755	19.873	0.305979	18.2899	0.17221	2.95215
605.024	0.541452	19.7489	0.30506	18.1578	0.171564	2.9464
605.273	0.53917	19.6274	0.304163	18.0293	0.170947	2.94072
605.523	0.536888	19.506	0.303266	17.9007	0.17033	2.93505
605.772	0.534606	19.3846	0.302369	17.7721	0.169712	2.92937
606.021	0.532324	19.2632	0.301473	17.6435	0.169095	2.9237
606.27	0.530069	19.1448	0.300586	17.5186	0.168502	2.9181
606.52	0.527814	19.0263	0.299698	17.3937	0.167909	2.91249
606.769	0.525559	18.9079	0.298811	17.2688	0.167316	2.90689
607.018	0.523304	18.7894	0.297924	17.1439	0.166723	2.90129
607.267	0.521073	18.6733	0.297038	17.0219	0.166144	2.89574
607.517	0.518846	18.5576	0.296151	16.9003	0.165567	2.89019
607.766	0.516619	18.4419	0.295264	16.7787	0.164991	2.88465
608.015	0.5144	18.3269	0.294376	16.6581	0.164417	2.87912
608.265	0.5122	18.2138	0.293485	16.5397	0.163848	2.87362
608.514	0.51	18.1007	0.292594	16.4213	0.16328	2.86812
608.763	0.5078	17.9876	0.291703	16.3028	0.162711	2.86263
609.012	0.505604	17.875	0.29081	16.185	0.162144	2.85714
609.262	0.503426	17.7647	0.289908	16.0697	0.161581	2.85169
609.511	0.501249	17.6543	0.289007	15.9545	0.161017	2.84623
609.76	0.499071	17.544	0.288105	15.8393	0.160454	2.84078
610.01	0.496894	17.4337	0.287203	15.7242	0.159891	2.83533
610.259	0.49473	17.3261	0.286284	15.612	0.159337	2.82992
610.508	0.492565	17.2185	0.285364	15.4998	0.158782	2.82451
610.757	0.490401	17.1108	0.284445	15.3876	0.158228	2.8191
611.007	0.488237	17.0032	0.283525	15.2754	0.157673	2.81369
611.256	0.486078	16.8981	0.282579	15.166	0.157133	2.80833
611.505	0.483919	16.7931	0.281632	15.0567	0.156593	2.80297
611.755	0.48176	16.6881	0.280685	14.9473	0.156053	2.79761
612.004	0.479601	16.5831	0.279738	14.838	0.155513	2.79225
612.253	0.477438	16.4805	0.278766	14.7312	0.154987	2.78695
612.502	0.475274	16.3781	0.277792	14.6247	0.154463	2.78165
612.752	0.47311	16.2757	0.276819	14.5181	0.153938	2.77635
613.001	0.470947	16.1733	0.275845	14.4115	0.153413	2.77106
613.25	0.468767	16.073	0.274861	14.3071	0.152902	2.76582
613.5	0.466585	15.9731	0.273876	14.2032	0.152394	2.76059
613.749	0.464403	15.8732	0.272891	14.0992	0.151885	2.75537
613.998	0.462221	15.7733	0.271905	13.9953	0.151377	2.75014
614.247	0.460019	15.6754	0.270923	13.8933	0.150882	2.74498
614.497	0.457811	15.578	0.269941	13.7919	0.15039	2.73983
614.746	0.455603	15.4806	0.26896	13.6905	0.149899	2.73469
614.995	0.453394	15.3832	0.267978	13.589	0.149407	2.72954
615.244	0.451172	15.2874	0.267006	13.4892	0.148927	2.72444
615.494	0.448944	15.1923	0.266037	13.3901	0.148451	2.71936
615.743	0.446716	15.0972	0.265069	13.291	0.147976	2.71429
615.992	0.444485	15.0026	0.264105	13.1923	0.147505	2.70923
616.242	0.442248	14.9098	0.26316	13.0954	0.14705	2.70422
616.491	0.44001	14.817	0.262214	12.9985	0.146595	2.69922
616.74	0.437773	14.7242	0.261269	12.9016	0.14614	2.69421
616.989	0.435536	14.6318	0.260329	12.8051	0.145689	2.68922
617.239	0.433307	14.5414	0.25942	12.7106	0.145261	2.68429
617.488	0.431078	14.4511	0.258511	12.6161	0.144833	2.67937
617.737	0.428848	14.3607	0.257602	12.5216	0.144405	2.67445
617.987	0.426621	14.2705	0.256695	12.4272	0.143979	2.66953
618.236	0.424423	14.1826	0.25583	12.3351	0.143586	2.66468
618.485	0.422225	14.0947	0.254965	12.2429	0.143193	2.65983
618.734	0.420027	14.0067	0.254099	12.1508	0.1428	2.65498
618.984	0.41783	13.9188	0.253235	12.0587	0.142407	2.65014
619.233	0.415681	13.8333	0.25242	11.9689	0.142059	2.64536
619.482	0.413531	13.7477	0.251606	11.8791	0.14171	2.64059
619.732	0.411381	13.6621	0.250792	11.7894	0.141362	2.63581
619.981	0.409232	13.5766	0.249978	11.6996	0.141013	2.63104
620.23	0.407138	13.4931	0.249219	11.6121	0.14071	2.62632
620.479	0.405049	13.4099	0.248464	11.5248	0.14041	2.62162
620.729	0.40296	13.3266	0.24771	11.4375	0.14011	2.61691
620.978	0.400871	13.2434	0.246955	11.3502	0.139811	2.6122
621.227	0.398835	13.162	0.246257	11.2649	0.139552	2.60754
621.477	0.39681	13.081	0.245571	11.1801	0.139301	2.60289
621.726	0.394786	13	0.244884	11.0953	0.139051	2.59824
621.975	0.392761	12.9191	0.244198	11.0104	0.1388	2.59358
622.224	0.390776	12.8395	0.243558	10.9272	0.13858	2.58896
622.474	0.388808	12.7606	0.242938	10.8448	0.138373	2.58435
622.723	0.386841	12.6816	0.242318	10.7623	0.138166	2.57974
622.972	0.38488	12.603	0.241706	10.6801	0.137964	2.57514
623.221	0.382966	12.526	0.241148	10.5999	0.137799	2.57057
623.471	0.381053	12.4491	0.24059	10.5196	0.137634	2.56601
623.72	0.379139	12.3721	0.240033	10.4394	0.137468	2.56144
623.969	0.377225	12.2952	0.239475	10.3592	0.137303	2.55687
624.219	0.375368	12.2203	0.23898	10.2814	0.137178	2.55235
624.468	0.373511	12.1455	0.238486	10.2035	0.137053	2.54784
624.717	0.371655	12.0707	0.237992	10.1257	0.136928	2.54332
624.966	0.369798	11.9958	0.237497	10.0478	0.136803	2.5388
625.216	0.36799	11.9228	0.237054	9.97193	0.136705	2.53433
625.465	0.36619	11.8501	0.236619	9.89635	0.136611	2.52987
625.714	0.364391	11.7773	0.236184	9.82077	0.136517	2.5254
625.964	0.362591	11.7046	0.235749	9.74519	0.136423	2.52094
626.213	0.360837	11.6335	0.235354	9.6713	0.136344	2.51653
626.462	0.359096	11.5628	0.23497	9.59791	0.13627	2.51212
626.711	0.357356	11.4922	0.234586	9.52452	0.136195	2.50772
626.961	0.355615	11.4216	0.234202	9.45114	0.136121	2.50331
627.21	0.35391	11.3522	0.233842	9.37902	0.136057	2.49895
627.459	0.352225	11.2836	0.233497	9.30762	0.135998	2.4946
627.709	0.350539	11.215	0.233151	9.23622	0.13594	2.49026
627.958	0.348858	11.1465	0.232807	9.16496	0.135882	2.48591
628.207	0.347229	11.0798	0.232488	9.0955	0.135841	2.48163
628.456	0.3456	11.0131	0.23217	9.02604	0.1358	2.47735
628.706	0.34397	10.9464	0.231851	8.95657	0.135758	2.47307
628.955	0.342341	10.8797	0.231532	8.88711	0.135717	2.46879
629.204	0.340767	10.815	0.231225	8.81955	0.135688	2.46458
629.453	0.339196	10.7504	0.23092	8.7521	0.13566	2.46038
629.703	0.337625	10.6857	0.230614	8.68465	0.135631	2.45617
629.952	0.336054	10.6211	0.230308	8.61721	0.135603	2.45197
630.201	0.334523	10.5581	0.23	8.55132	0.135575	2.44784
630.451	0.333001	10.4954	0.22969	8.4858	0.135548	2.44373
630.7	0.331479	10.4327	0.22938	8.42028	0.135521	2.43962
630.949	0.329957	10.3701	0.229071	8.35477	0.135494	2.43551
631.198	0.32846	10.3088	0.228751	8.29066	0.135458	2.43148
631.448	0.326972	10.248	0.228427	8.227	0.135418	2.42748
631.697	0.325484	10.1871	0.228103	8.16334	0.135377	2.42348
631.946	0.323996	10.1263	0.227779	8.09969	0.135337	2.41948
632.196	0.322519	10.0667	0.227441	8.03732	0.13528	2.41557
632.445	0.321046	10.0076	0.227097	7.97551	0.135215	2.4117
632.694	0.319574	9.94857	0.226753	7.91369	0.13515	2.40784
632.943	0.318101	9.88949	0.226408	7.85188	0.135085	2.40397
633.193	0.316629	9.83142	0.226048	7.79118	0.134999	2.40019
633.442	0.315158	9.774	0.225677	7.73118	0.1349	2.39646
633.691	0.313686	9.71657	0.225306	7.67119	0.1348	2.39273
633.941	0.312214	9.65914	0.224935	7.61119	0.134701	2.38901
634.19	0.310741	9.6026	0.224544	7.55221	0.134581	2.38537
634.439	0.309267	9.54674	0.224139	7.49403	0.134446	2.38179
634.688	0.307792	9.49088	0.223734	7.43585	0.134311	2.37821
634.938	0.306318	9.43502	0.223329	7.37767	0.134176	2.37463
635.187	0.304842	9.37983	0.222905	7.32027	0.134027	2.37112
635.436	0.303364	9.32538	0.22246	7.26377	0.133864	2.36768
635.686	0.301886	9.27093	0.222015	7.20727	0.1337	2.36424
635.935	0.300408	9.21648	0.22157	7.15077	0.133536	2.3608
636.184	0.29893	9.16335	0.221088	7.09589	0.133346	2.35751
636.433	0.297452	9.11026	0.220605	7.04104	0.133156	2.35422
636.683	0.295974	9.05716	0.220123	6.98619	0.132965	2.35093
636.932	0.294496	9.00407	0.21964	6.93134	0.132775	2.34765
637.181	0.293031	8.95229	0.219136	6.87811	0.132557	2.34452
637.43	0.291566	8.90063	0.21863	6.82501	0.132336	2.34141
637.68	0.290101	8.84896	0.218124	6.7719	0.132116	2.3383
637.929	0.288636	8.79729	0.217618	6.7188	0.131896	2.33519
638.178	0.287199	8.74678	0.217116	6.66713	0.13165	2.33223
638.428	0.285767	8.69649	0.216614	6.61573	0.1314	2.32931
638.677	0.284336	8.64621	0.216112	6.56434	0.131149	2.32638
638.926	0.282904	8.59592	0.215611	6.51295	0.130898	2.32346
639.175	0.281511	8.54669	0.215127	6.46288	0.130623	2.32069
639.425	0.280128	8.49775	0.214648	6.41318	0.130341	2.31796
639.674	0.278746	8.44881	0.214169	6.36349	0.130059	2.31524
639.923	0.277363	8.39987	0.21369	6.31379	0.129777	2.31252
640.173	0.276021	8.35186	0.213237	6.26525	0.129478	2.30994
640.422	0.274698	8.30425	0.212797	6.21724	0.129171	2.30743
640.671	0.273375	8.25664	0.212357	6.16922	0.128863	2.30491
640.92	0.272051	8.20903	0.211917	6.12121	0.128556	2.3024
641.17	0.270772	8.16225	0.211505	6.07424	0.128243	2.30002
641.419	0.269517	8.11594	0.211108	6.02786	0.127926	2.2977
641.668	0.268262	8.06963	0.210712	5.98149	0.127609	2.29539
641.918	0.267008	8.02332	0.210315	5.93511	0.127292	2.29308
642.167	0.265795	7.97776	0.209945	5.88967	0.12698	2.29088
642.416	0.264611	7.93272	0.209592	5.84488	0.126672	2.28875
642.665	0.263427	7.88769	0.20924	5.80009	0.126364	2.28662
642.915	0.262244	7.84265	0.208888	5.7553	0.126056	2.28449
643.164	0.261097	7.79824	0.208558	5.71127	0.125761	2.28244
643.413	0.259987	7.75445	0.20825	5.66802	0.125479	2.28048
643.663	0.258876	7.71067	0.207943	5.62476	0.125196	2.27852
643.912	0.257766	7.66689	0.207636	5.58151	0.124914	2.27655
644.161	0.25669	7.62364	0.207349	5.53892	0.124648	2.27465
644.41	0.255656	7.58107	0.207087	5.49715	0.124401	2.27283
644.66	0.254622	7.53851	0.206825	5.45538	0.124154	2.271
644.909	0.253588	7.49594	0.206563	5.41361	0.123908	2.26917
645.158	0.252577	7.45375	0.206313	5.37232	0.123674	2.26738
645.407	0.251608	7.41227	0.206088	5.33188	0.123465	2.26565
645.657	0.250639	7.37079	0.205862	5.29144	0.123257	2.26392
645.906	0.249671	7.3293	0.205636	5.25101	0.123048	2.26219
646.155	0.248751	7.28873	0.205434	5.21166	0.122873	2.26051
646.405	0.24784	7.24829	0.205235	5.17248	0.122705	2.25885
646.654	0.246929	7.20786	0.205036	5.1333	0.122536	2.25718
646.903	0.246017	7.16743	0.204837	5.09413	0.122367	2.25552
647.152	0.245153	7.12788	0.204651	5.05601	0.122232	2.2539
647.402	0.244299	7.08854	0.204468	5.01814	0.122106	2.25229
647.651	0.243446	7.0492	0.204284	4.98026	0.121979	2.25067
647.9	0.242592	7.00986	0.204101	4.94239	0.121852	2.24906
648.15	0.241776	6.97128	0.203919	4.90542	0.121755	2.24748
648.399	0.240974	6.933	0.203737	4.8688	0.12167	2.24591
648.648	0.240173	6.89471	0.203556	4.83218	0.121585	2.24434
648.897	0.239371	6.85643	0.203375	4.79556	0.121501	2.24277
649.147	0.2386	6.81883	0.203192	4.75974	0.121444	2.24122
649.396	0.237843	6.78158	0.203007	4.72433	0.121401	2.23968
649.645	0.237086	6.74432	0.202823	4.68891	0.121359	2.23814
649.895	0.236329	6.70707	0.202639	4.6535	0.121316	2.2366
650.144	0.235599	6.67039	0.202448	4.61875	0.121296	2.23506
650.393	0.23489	6.63414	0.202251	4.58449	0.121294	2.23354
650.642	0.23418	6.5979	0.202055	4.55024	0.121292	2.23201
650.892	0.23347	6.56165	0.201858	4.51598	0.12129	2.23048
651.141	0.232787	6.52592	0.201647	4.4823	0.121308	2.22895
651.39	0.232127	6.49066	0.201424	4.44914	0.121346	2.22742
651.64	0.231467	6.45539	0.2012	4.41598	0.121384	2.22589
651.889	0.230806	6.42013	0.200976	4.38282	0.121422	2.22436
652.138	0.230168	6.38533	0.200734	4.35016	0.121477	2.22283
652.387	0.229553	6.35102	0.200473	4.31805	0.121552	2.2213
652.637	0.228938	6.31672	0.200211	4.28594	0.121628	2.21977
652.886	0.228323	6.28242	0.199949	4.25383	0.121703	2.21824
653.135	0.227723	6.24846	0.199671	4.2221	0.121791	2.21672
653.384	0.227147	6.21507	0.199367	4.19099	0.121899	2.21519
653.634	0.226571	6.18169	0.199063	4.15987	0.122007	2.21367
653.883	0.225995	6.1483	0.198758	4.12876	0.122115	2.21215
654.132	0.225428	6.11521	0.19844	4.09797	0.12223	2.21063
654.382	0.224877	6.08272	0.198091	4.06781	0.12236	2.20912
654.631	0.224327	6.05022	0.197743	4.03765	0.12249	2.20761
654.88	0.223777	6.01773	0.197395	4.00749	0.12262	2.2061
655.129	0.223229	5.98544	0.197038	3.97754	0.122753	2.2046
655.379	0.222685	5.95377	0.19665	3.94824	0.122893	2.20311
655.628	0.222141	5.9221	0.196263	3.91893	0.123033	2.20162
655.877	0.221596	5.89044	0.195875	3.88963	0.123174	2.20013
656.127	0.221043	5.85936	0.195459	3.86096	0.123313	2.19866
656.376	0.220486	5.82848	0.195034	3.8325	0.123453	2.1972
656.625	0.21993	5.7976	0.194609	3.80404	0.123593	2.19574
656.874	0.219373	5.76672	0.194183	3.77558	0.123732	2.19428
657.124	0.218798	5.73642	0.193733	3.74773	0.123868	2.19284
657.373	0.218215	5.70637	0.193272	3.72015	0.124002	2.19141
657.622	0.217632	5.67631	0.192811	3.69258	0.124135	2.18999
657.872	0.217049	5.64626	0.19235	3.665	0.124269	2.18856
658.121	0.216447	5.61669	0.191871	3.63794	0.124399	2.18716
658.37	0.215833	5.58745	0.191382	3.61122	0.124525	2.18578
658.619	0.215219	5.5582	0.190893	3.58451	0.124651	2.18439
658.869	0.214605	5.52896	0.190403	3.55779	0.124778	2.18301
659.118	0.213978	5.50015	0.189903	3.53154	0.124901	2.18165
659.367	0.21334	5.4717	0.189395	3.50567	0.125021	2.18032
659.616	0.212703	5.44326	0.188887	3.4798	0.125142	2.17899
659.866	0.212065	5.41481	0.188379	3.45393	0.125262	2.17766
660.115	0.211419	5.38673	0.187868	3.42844	0.12538	2.17635
660.364	0.210764	5.35909	0.187354	3.40341	0.125497	2.17508
660.614	0.210109	5.33144	0.18684	3.37838	0.125614	2.17382
660.863	0.209454	5.30379	0.186326	3.35335	0.12573	2.17255
661.112	0.208794	5.27648	0.185815	3.32866	0.125846	2.1713
661.361	0.208125	5.24963	0.185307	3.30445	0.125962	2.17009
661.611	0.207457	5.22279	0.1848	3.28025	0.126077	2.16889
661.86	0.206789	5.19595	0.184293	3.25604	0.126192	2.16768
662.109	0.206119	5.1694	0.183791	3.23212	0.126308	2.16649
662.359	0.205447	5.14337	0.183298	3.20872	0.126425	2.16533
662.608	0.204774	5.11735	0.182805	3.18532	0.126543	2.16417
662.857	0.204101	5.09133	0.182313	3.16192	0.12666	2.16301
663.106	0.203431	5.06552	0.181824	3.13872	0.12678	2.16186
663.356	0.20277	5.04033	0.181346	3.11611	0.126907	2.16074
663.605	0.202108	5.01514	0.180868	3.09349	0.127034	2.15962
663.854	0.201446	4.98995	0.18039	3.07088	0.127161	2.15851
664.104	0.200789	4.96493	0.179913	3.04843	0.12729	2.15739
664.353	0.20015	4.94055	0.17944	3.02658	0.12743	2.1563
664.602	0.19951	4.91618	0.178967	3.00474	0.127569	2.1552
664.851	0.198871	4.8918	0.178494	2.9829	0.127709	2.15411
665.101	0.198235	4.86752	0.178021	2.96114	0.127849	2.15302
665.35	0.197621	4.84388	0.177545	2.94001	0.127997	2.15193
665.599	0.197006	4.82023	0.17707	2.91889	0.128145	2.15085
665.849	0.196392	4.79659	0.176595	2.89776	0.128293	2.14976
666.098	0.195796	4.77338	0.176113	2.87706	0.128442	2.14867
666.347	0.195209	4.75042	0.175625	2.8566	0.128592	2.14757
666.596	0.194622	4.72747	0.175138	2.83615	0.128742	2.14648
666.846	0.194035	4.70451	0.174651	2.8157	0.128892	2.14538
667.095	0.193465	4.68196	0.174151	2.79566	0.129038	2.14426
667.344	0.192909	4.65971	0.173643	2.7759	0.129181	2.14313
667.593	0.192352	4.63746	0.173135	2.75614	0.129324	2.142
667.843	0.191795	4.61521	0.172627	2.73638	0.129467	2.14087
668.092	0.191255	4.59328	0.172107	2.71695	0.129604	2.13973
668.341	0.190731	4.57169	0.171574	2.69785	0.129737	2.13856
668.591	0.190208	4.55011	0.171041	2.67874	0.12987	2.13739
668.84	0.189685	4.52852	0.170508	2.65964	0.130003	2.13622
669.089	0.189178	4.50721	0.169963	2.64082	0.130131	2.13504
669.338	0.188692	4.48627	0.169404	2.62235	0.130254	2.13383
669.588	0.188205	4.46532	0.168844	2.60389	0.130377	2.13263
669.837	0.187719	4.44438	0.168284	2.58542	0.130499	2.13143
670.086	0.187245	4.42365	0.167714	2.56716	0.13062	2.13022
670.336	0.186797	4.40333	0.167126	2.5493	0.130735	2.12899
670.585	0.186348	4.38301	0.166538	2.53143	0.130851	2.12776
670.834	0.185899	4.3627	0.165949	2.51357	0.130967	2.12653
671.083	0.185464	4.34259	0.165352	2.4959	0.13108	2.12529
671.333	0.185056	4.32289	0.164735	2.47862	0.131188	2.12404
671.582	0.184647	4.3032	0.164119	2.46133	0.131296	2.12279
671.831	0.184239	4.2835	0.163503	2.44405	0.131404	2.12154
672.081	0.183843	4.26401	0.162878	2.42695	0.131508	2.12029
672.33	0.183475	4.24495	0.162237	2.41025	0.131604	2.11903
672.579	0.183107	4.22589	0.161596	2.39354	0.131701	2.11777
672.828	0.18274	4.20683	0.160954	2.37683	0.131797	2.11651
673.078	0.182383	4.18797	0.160309	2.36031	0.131889	2.11525
673.327	0.182051	4.16955	0.159654	2.34419	0.13197	2.11399
673.576	0.181719	4.15113	0.158998	2.32806	0.132051	2.11273
673.826	0.181388	4.13271	0.158343	2.31194	0.132131	2.11147
674.075	0.181064	4.11448	0.157686	2.29599	0.132206	2.11021
674.324	0.180762	4.0967	0.157023	2.28045	0.132266	2.10895
674.573	0.180459	4.07892	0.15636	2.26491	0.132326	2.10769
674.823	0.180156	4.06114	0.155697	2.24937	0.132386	2.10643
675.072	0.179859	4.04353	0.155032	2.234	0.132438	2.10517
675.321	0.179578	4.02637	0.15436	2.21902	0.132473	2.10392
675.57	0.179296	4.0092	0.153689	2.20405	0.132509	2.10267
675.82	0.179014	3.99204	0.153018	2.18908	0.132544	2.10142
676.069	0.178735	3.97503	0.152345	2.17425	0.132571	2.10017
676.318	0.178466	3.95844	0.151667	2.1598	0.132579	2.09893
676.568	0.178197	3.94185	0.150989	2.14536	0.132586	2.09769
676.817	0.177928	3.92526	0.15031	2.13091	0.132594	2.09645
677.066	0.17766	3.90881	0.149631	2.1166	0.132592	2.09521
677.315	0.177396	3.89276	0.148949	2.10263	0.132566	2.09399
677.565	0.177132	3.8767	0.148267	2.08867	0.132539	2.09277
677.814	0.176867	3.86064	0.147585	2.07471	0.132513	2.09155
678.063	0.176602	3.8447	0.146903	2.06085	0.132476	2.09034
678.313	0.176336	3.82913	0.146218	2.04732	0.132405	2.08916
678.562	0.17607	3.81356	0.145533	2.0338	0.132335	2.08797
678.811	0.175804	3.79799	0.144849	2.02027	0.132264	2.08679
679.06	0.175535	3.78252	0.144164	2.00684	0.132181	2.08561
679.31	0.17526	3.76739	0.143479	1.99371	0.132059	2.08447
679.559	0.174984	3.75226	0.142793	1.98059	0.131937	2.08333
679.808	0.174708	3.73712	0.142108	1.96747	0.131815	2.0822
680.058	0.17443	3.72208	0.141423	1.95443	0.131682	2.08107
680.307	0.174141	3.70736	0.14074	1.9417	0.131509	2.07999
680.556	0.173853	3.69263	0.140057	1.92897	0.131336	2.07891
680.805	0.173564	3.67791	0.139374	1.91624	0.131163	2.07783
681.055	0.173274	3.66327	0.138692	1.9036	0.13098	2.07677
681.304	0.172977	3.64894	0.138013	1.89126	0.130759	2.07577
681.553	0.172679	3.63461	0.137333	1.87893	0.130538	2.07476
681.802	0.172382	3.62028	0.136654	1.86659	0.130318	2.07376
682.052	0.172084	3.60603	0.135975	1.85434	0.130088	2.07277
682.301	0.171784	3.59208	0.135299	1.84239	0.129821	2.07186
682.55	0.171485	3.57813	0.134622	1.83045	0.129555	2.07095
682.8	0.171185	3.56419	0.133946	1.81851	0.129289	2.07004
683.049	0.170886	3.55032	0.13327	1.80664	0.129015	2.06915
683.298	0.17059	3.53675	0.132597	1.79508	0.128705	2.06834
683.547	0.170294	3.52319	0.131924	1.78353	0.128396	2.06753
683.797	0.169998	3.50963	0.131251	1.77198	0.128087	2.06673
684.046	0.169703	3.49614	0.130578	1.76049	0.12777	2.06594
684.295	0.169413	3.48295	0.129911	1.74934	0.127422	2.06525
684.545	0.169123	3.46977	0.129243	1.73818	0.127073	2.06456
684.794	0.168832	3.45659	0.128576	1.72702	0.126724	2.06386
685.043	0.168543	3.44348	0.12791	1.71594	0.126369	2.06319
685.292	0.168259	3.43068	0.127252	1.70518	0.125985	2.06261
685.542	0.167976	3.41787	0.126594	1.69443	0.125601	2.06202
685.791	0.167692	3.40507	0.125936	1.68368	0.125216	2.06144
686.04	0.16741	3.39233	0.125279	1.67299	0.124827	2.06087
686.29	0.167137	3.37991	0.124633	1.66264	0.124413	2.06038
686.539	0.166864	3.36749	0.123987	1.6523	0.124	2.05989
686.788	0.166591	3.35506	0.123341	1.64195	0.123586	2.0594
687.037	0.166321	3.34269	0.122696	1.63166	0.12317	2.05892
687.287	0.166064	3.33065	0.122063	1.62172	0.122739	2.0585
687.536	0.165806	3.3186	0.121429	1.61177	0.122307	2.05808
687.785	0.165549	3.30656	0.120795	1.60183	0.121876	2.05766
688.035	0.165295	3.29457	0.120163	1.59193	0.121444	2.05724
688.284	0.165059	3.28291	0.119543	1.58239	0.121006	2.05688
688.533	0.164824	3.27125	0.118924	1.57284	0.120568	2.05651
688.782	0.164589	3.25959	0.118304	1.56329	0.12013	2.05614
689.032	0.164357	3.24798	0.117686	1.55379	0.119692	2.05578
689.281	0.164154	3.23672	0.117084	1.54462	0.119255	2.05546
689.53	0.16395	3.22545	0.116482	1.53546	0.118818	2.05514
689.779	0.163747	3.21419	0.115881	1.5263	0.11838	2.05481
690.029	0.163549	3.20296	0.115281	1.51718	0.117943	2.05449
690.278	0.163389	3.19209	0.114703	1.50839	0.117508	2.05422
690.527	0.16323	3.18121	0.114124	1.49961	0.117073	2.05394
690.777	0.163071	3.17033	0.113546	1.49082	0.116637	2.05366
691.026	0.162917	3.15949	0.11297	1.48207	0.116202	2.05339
691.275	0.162812	3.14899	0.112422	1.47365	0.115765	2.05317
691.524	0.162707	3.13848	0.111874	1.46523	0.115327	2.05295
691.774	0.162602	3.12798	0.111326	1.45681	0.11489	2.05273
692.023	0.162502	3.11751	0.110781	1.44843	0.114452	2.05252
692.272	0.162458	3.10738	0.11027	1.44038	0.114003	2.05238
692.522	0.162413	3.09724	0.109759	1.43233	0.113555	2.05224
692.771	0.162369	3.0871	0.109247	1.42427	0.113106	2.0521
693.02	0.162329	3.077	0.10874	1.41625	0.112657	2.05197
693.269	0.162345	3.06723	0.108272	1.40856	0.11219	2.05192
693.519	0.16236	3.05746	0.107805	1.40087	0.111724	2.05188
693.768	0.162376	3.04768	0.107338	1.39318	0.111258	2.05184
694.017	0.162395	3.03794	0.106874	1.38551	0.11079	2.0518
694.267	0.162467	3.02855	0.10646	1.37817	0.1103	2.05186
694.516	0.162538	3.01915	0.106045	1.37082	0.10981	2.05192
694.765	0.162609	3.00976	0.10563	1.36347	0.10932	2.05199
695.014	0.162683	3.00039	0.105219	1.35615	0.108828	2.05206
695.264	0.162803	2.99141	0.104869	1.34913	0.1083	2.05222
695.513	0.162923	2.98243	0.104519	1.34211	0.107773	2.05238
695.762	0.163043	2.97345	0.104168	1.3351	0.107246	2.05254
696.012	0.163164	2.96449	0.103822	1.3281	0.106716	2.0527
696.261	0.163308	2.95598	0.103544	1.3214	0.106118	2.05295
696.51	0.163452	2.94747	0.103267	1.3147	0.105521	2.0532
696.759	0.163596	2.93895	0.10299	1.308	0.104924	2.05344
697.009	0.16374	2.93046	0.102715	1.30132	0.104323	2.05369
697.258	0.163875	2.92248	0.10252	1.29493	0.103616	2.05401
697.507	0.16401	2.91451	0.102325	1.28854	0.102909	2.05433
697.756	0.164145	2.90653	0.102131	1.28215	0.102202	2.05465
698.006	0.164279	2.89857	0.101938	1.27577	0.101492	2.05496
698.255	0.164383	2.89116	0.101848	1.26968	0.100635	2.05537
698.504	0.164487	2.88375	0.101758	1.26359	0.0997782	2.05577
698.754	0.164591	2.87634	0.101667	1.2575	0.0989212	2.05617
699.003	0.164694	2.86894	0.101579	1.25142	0.0980623	2.05657
699.252	0.164745	2.86214	0.101641	1.24559	0.0970433	2.05708
699.501	0.164795	2.85534	0.101703	1.23977	0.0960242	2.05759
699.751	0.164846	2.84855	0.101765	1.23394	0.0950051	2.05809
700	0.164897	2.84175	0.101827	1.22812	0.093986	2.0586

## Sheet: Supplementary Fig10
Supplementary Fig10a
Fibronectin
	1	2	3	4	5
	Healthy	Day 3	Day 6	Da10	Day 13
Fibronectin / GAPDH * 10	2.73885	4.3004	5.15921	6.52733	6.65601
	2.84494	4.23583	5.07625	6.61071	6.72235
	2.94326	3.99735	5.02875	6.63689	6.34907
Mean	2.84235	4.17786	5.08807	6.59164	6.57581
Relative expression	0.963587	1.51297	1.81512	2.29645	2.34172
	1.00091	1.49025	1.78593	2.32579	2.36506
	1.0355	1.40635	1.76922	2.335	2.23374
Relative expression Mean	1	1.46986	1.79009	2.31908	2.31351
MMP9
	1	2	3	4	5
	Healthy	Day 3	Day 6	Da10	Day 13
MMP9 / GAPDH * 10	1.91837	2.40917	3.60723	4.70888	4.50476
	2.02749	2.23633	3.68782	4.8109	4.63024
	2.14286	2.67541	3.82619	5.176	4.92869
Mean	2.02957	2.4403	3.70708	4.89859	4.6879
Relative expression	0.945208	1.18703	1.77733	2.32013	2.21956
	0.998975	1.10187	1.81704	2.3704	2.28139
	1.05582	1.31822	1.88522	2.55029	2.42844
Relative expression Mean	1	1.20237	1.82653	2.41361	2.3098
VEGFa
	1	2	3	4	5
	Healthy	Day 3	Day 6	Da10	Day 13
VEGFa / GAPDH *10	2.54505	4.13886	5.9196	6.79574	6.49085
	2.34349	4.01644	5.98916	6.8595	6.77827
	2.66085	3.73807	6.04156	6.92308	6.73925
Mean	2.51646	3.96446	5.98344	6.85944	6.66945
Relative expression	1.01136	1.64471	2.35235	2.70051	2.57936
	0.931264	1.59607	2.37999	2.72585	2.69357
	1.05738	1.48545	2.40081	2.75112	2.67806
Relative expression Mean	1	1.57541	2.37772	2.72583	2.65033
TGF-β1
	1	2	3	4	5
	Healthy	Day 3	Day 6	Da10	Day 13
TGF-β1 / GAPDH *10	1.75041	3.29564	3.63117	5.42575	5.46681
	1.54472	3.10746	4.87869	5.68638	5.54671
	1.36243	2.89597	5.13412	5.90252	5.91658
Mean	1.55252	3.09969	4.54799	5.67155	5.64336
Relative expression	1.12747	2.12277	2.33889	3.49481	3.52125
	0.994974	2.00156	3.14244	3.66268	3.57272
	0.877559	1.86534	3.30696	3.8019	3.81095
Relative expression Mean	1	1.99656	2.92943	3.65313	3.63497
iNOS
	1	2	3	4	5
	Healthy	Day3	Day6	Day10	Day13
iNOS / GAPDH *10	4.23555	6.23176	6.86214	5.31503	4.36906
	4.13524	6.18427	6.91043	5.11298	4.44098
	4.04116	6.12407	7.20373	5.29926	4.4932
Mean	4.13731	6.18003	6.9921	5.24242	4.43441
Relative expression	1.02374	1.50623	1.6586	1.28466	1.05601
	0.999499	1.49475	1.67027	1.23582	1.0734
	0.976758	1.4802	1.74116	1.28084	1.08602
Relative expression Mean	1	1.49373	1.69001	1.26711	1.07181
Arg1
	1	2	3	4	5
	Healthy	Day3	Day6	Day10	Day13
Arginase 1 / GAPDH *10	1.17345	1.62232	2.92341	2.05221	1.41113
	1.06199	1.52977	3.03332	2.16659	1.53229
	0.932574	1.76419	3.25788	2.23678	1.2681
Mean	1.056	1.63876	3.07154	2.15186	1.40384
Relative expression	1.11122	1.53628	2.76838	1.94337	1.33629
	1.00567	1.44864	2.87245	2.05169	1.45103
	0.883118	1.67063	3.08511	2.11816	1.20085
Relative expression Mean	1	1.55185	2.90865	2.03774	1.32939
Supplementary Fig10c
	H	D3	D6	D10	D13
ROS U/mL	154.7	157.4	186.7	183	241.6
	147.5	148.3	193.4	180	252.8
	151.3	151.8	182.2	176	232.7
	160.4	148.3	198.3	184.6	250.2
Supplementary Fig10d
	H	D3	D6	D10	D13
MMP2 ng/mL	130	137.3	157	169.3	150.5
	147.54	136.5	155.1	174.6	149.9
	112.62	139.6	162.8	170.2	153.2
		139	157.2	172.7	157.4
Supplementary Fig10e
	H	D3	D6	D10	D13
Relative expression of αSMA	0.9845	4.89685	13.9273	9.56921	30.5997
	0.391235	5.55746	10.0919	10.884	30.0513
	2.8605	4.57937	6.66382	7.60663	20.2384
	0.660609	4.46072	10.6243	19.1032	17.5799
	0.830572	4.38055	8.89257	13.0422	14.6745
	0.272582	5.87173	4.57296	11.0379	13.302
Supplementary Fig10h
	Healthy	PMN
Relative permeability of vasculature in vivo	0.73261	7.72681
	1.04339	5.24801
	0.967373	6.22309
	1.12637	7.8396
	0.49263	7.71514
	1.63763	6.2211

## Sheet: Supplementary Fig11
Supplementary Fig11a
%MDSC of total cells
H					D3					D6					D10					D13
8.36	9.19	8.86	8.11	8.64	7.27	7.24	12.1	11.3	13.5	11.1	15.6	12.9	11.9	13.4	11.6	14.3	13.5	12.7	17.1	13.8	14.4	15.6	14.4	15.4
Supplementary Fig11b
%PMN-MDSC of total cells
H					D3					D6					D10					D13
8.09	8.33	8.49	7.75	8.12	7.12	7.1	11.9	11.2	13.2	10.6	14.8	12.2	11.5	12.8	10.5	13.4	12.9	12.1	15.3	13.1	13.9	15	13.7	14.6
Supplementary Fig11c
%M-MDSC of total cells
H					D3					D6					D10					D13
0.12	0.28	0.081	0.071	0.082	0.052	0.058	0.073	0.044	0.046	0.12	0.3	0.25	0.082	0.22	0.051	0.25	0.15	0.21	0.24	0.28	0.19	0.22	0.28	0.28
Supplementary Fig11d
%BMDM of total cells
H					D3					D6					D10					D13
10.8	12.5	15.1	9.37	9.76	4.8	3.95	13.7	5.82	15.6	6.94	10.9	7.17	3.37	8.31	17.5	14	17.9	19.2	22	17.7	17.2	17.9	18.3	17.7
Supplementary Fig11e
%M1 of BMDM
H					D3					D6					D10					D13
3.58	0.4	0.45	1.77	1.28	4.08	4.2	1.75	2.75	0.37	0.5	0.3	0.63	1.51	0.4	0.52	0.2	0.45	0.32	0.49	0.3	0.34	0.27	0.33	0.32
Supplementary Fig11f
%M2 of BMDM
H					D3					D6					D10					D13
3.1	3.82	3.96	4.63	4.58	1.6	1.85	1.77	0.85	4.14	4.25	4	4.4	9.48	4.34	3.46	5.02	4.41	4.57	4.31	1.26	1.54	1.43	1.38	1.47
Supplementary Fig11g
%DC of total cells
H					D3					D6					D10					D13
0.46	0.84	1.41	2.09	2.03	0.3	0.16	0.39	0.31	1.92	0.82	0.79	0.8	1.2	0.83	1.86	0.94	1.61	1.36	1.88	0.68	0.76	0.66	0.71	0.66
Supplementary Fig11h
%anti-tumoral DC of DC cells
H					D3					D6					D10					D13
20.9	41.9	62.2	54.9	55.1	25.4	23.6	21.9	18.4	33.9	21.5	30.6	25.4	13.9	25.2	44.5	35.6	41.7	45.8	36.6	47.8	46.6	53.6	46.4	52.6
Supplementary Fig11i
%pro-inflam DC of DC cells
H					D3					D6					D10					D13
38.2	22.7	24.6	33.4	32.6	40.3	39.9	43.3	35.3	13.2	13	19.9	17.3	7.96	15.3	39	45.2	47.2	40.4	52.1	30.4	31.8	24.7	31.7	26.2

## Sheet: Supplementary Fig13
Supplementary Fig13b
Survival
Elapsed time as number of days was recorded for each mice for survival. Death was recorded as "1".
Date	PMN	PMN free
22	1
23	1	1
23	1
24	1	1
24	1	1
25	1	1
25	1
26	1
27		1
27		1
28
30		0
30		0
Median survival	24	26

[truncated: 8 more sheets: Supplementary Fig15, Supplementary Fig16, Supplementary Fig17, Supplementary Fig18, Supplementary Fig20, Supplementary Fig21, Supplementary Fig22, Supplementary Fig24]
